# Supplementary material for: (2aR*,5S*,6aS*,8aS*,E)-Ethyl 5-hy­droxy-7,7,8a-trimethyl-8-oxo-2,2a,6,6a,7,8,8a,8b-octa­hydro-1H-penta­leno[1,6-bc]oxepine-4-carboxyl­ate
Source: Acta Crystallogr Sect E Struct Rep Online. 2012 Nov 24;68(Pt 12):o3392–3. doi: 10.1107/S1600536812046776 (PMC3588985; doi:10.1107/S1600536812046776)
Supplement: Supplementary file 1 [file e-68-o3392-sup1.cif]

##############################################################################
#                                                                            #
# This CIF contains the data in a paper accepted for publication in          #
# Acta Crystallographica Section E. It conforms to the requirements of       #
# Notes for Authors for Acta Crystallographica Section E, and has been       #
# peer reviewed under the auspices of the IUCr Commission on Journals.       #
#                                                                            #
# Full details of the Crystallographic Information File format               #
# are given in the paper "The Crystallographic Information File (CIF):       #
# a New Standard Archive File for Crystallography" by S. R. Hall, F. H.      #
# Allen and I. D. Brown [Acta Cryst. (1991), A47, 655-685].                  #
#                                                                            #
# The current version of the core CIF dictionary is obtainable from          #
# ftp://ftp.iucr.org/pub/cif_core.dic.                                       #
#                                                                            #
# Software is freely available for graphical display of the structure(s)     #
# in this CIF. For information consult the CIF software page                 #
# http://www.iucr.org/resources/cif/software.                                #
#                                                                            #
# This file may be used for bona fide research purposes within the           #
# scientific community so long as proper attribution is given to the journal # 
# article from which it was obtained.                                        #
#                                                                            #
##############################################################################
data_global
_journal_date_recd_electronic     2012-10-02
_journal_date_accepted     2012-11-13
_journal_name_full     'Acta Crystallographica, Section E'
_journal_year     2012
_journal_volume     68
_journal_issue     12
_journal_page_first     o3392
_journal_page_last     o3393
_journal_paper_category     QO
_journal_paper_doi     10.1107/S1600536812046776
_journal_coeditor_code     DS2220
_publ_contact_author_name     'Prof. Goverdhan Mehta'
_publ_contact_author_address
;
School of Chemistry, University of Hyderabad,
Hyderabad 500 046, India
;
_publ_contact_author_email     'gmsc@uohyd.ernet.in, gm@orgchem.iisc.ernet.in'
_publ_contact_author_fax     +91-40-23012460
_publ_contact_author_phone     +91-40-23010785
_publ_section_title
;\
(2a<i>R</i>*,5<i>S</i>*,6a<i>S</i>*,8a<i>S</i>*,<i>E</i>)-Ethyl
5-hydroxy-7,7,8a-trimethyl-8-oxo-2,2a,6,6a,7,8,8a,8b-octahydro-1<i>H</i>-\
pentaleno[1,6-<i>bc</i>]oxepine-4-carboxylate
;
loop_
    _publ_author_name
    _publ_author_footnote
    _publ_author_address
    'Goverdhan Mehta'
;
Present address: School of Chemistry,
University of Hyderabad,
Hyderabad 500 046,
India.
;
;
Department of Organic Chemistry
Indian Institute of Science
Bangalore 560 012
India
;
    'C. S. Ananda Kumar' ?
;
Department of Organic Chemistry
Indian Institute of Science
Bangalore 560 012
India
;
    'Saikat Sen' ?
;
Department of Organic Chemistry
Indian Institute of Science
Bangalore 560 012
India
;
data_I
_chemical_name_systematic
;
(2a<i>R</i>*,5<i>S</i>*,6a<i>S</i>*,8a<i>S</i>*,<i>E</i>)-Ethyl
5-hydroxy-7,7,8a-trimethyl-8-oxo-2,2a,6,6a,7,8,8a,8b-octahydro-1<i>H</i>-
pentaleno[1,6-<i>bc</i>]oxepine-4-carboxylate
;
_chemical_name_common     ?
_chemical_formula_moiety     'C17 H24 O5'
_chemical_formula_sum     'C17 H24 O5'
_chemical_formula_structural     'C17 H24 O5'
_chemical_formula_iupac     'C17 H24 O5'
_chemical_formula_weight     308.36
_chemical_melting_point     ?
_symmetry_cell_setting     orthorhombic
_symmetry_space_group_name_H-M     'P b c a'
_symmetry_space_group_name_Hall     '-P 2ac 2ab'
loop_
    _symmetry_equiv_pos_site_id
    _symmetry_equiv_pos_as_xyz
    1 x,y,z
    2 1/2-x,-y,1/2+z
    3 1/2+x,1/2-y,-z
    4 -x,1/2+y,1/2-z
    5 -x,-y,-z
    6 1/2+x,y,1/2-z
    7 1/2-x,1/2+y,z
    8 x,1/2-y,1/2+z
_cell_length_a     8.447(5)
_cell_length_b     18.454(14)
_cell_length_c     21.735(15)
_cell_angle_alpha     90
_cell_angle_beta     90
_cell_angle_gamma     90
_cell_volume     3388(4)
_cell_formula_units_Z     8
_cell_measurement_reflns_used     939
_cell_measurement_theta_min     2.81
_cell_measurement_theta_max     19.48
_cell_measurement_temperature     291(2)
_cell_special_details
;
;
_exptl_crystal_description     plate
_exptl_crystal_colour     colorless
_exptl_crystal_size_max     0.20
_exptl_crystal_size_mid     0.18
_exptl_crystal_size_min     0.08
_exptl_crystal_size_rad     ?
_exptl_crystal_density_diffrn     1.209
_exptl_crystal_density_meas     ?
_exptl_crystal_density_method     ?
_exptl_crystal_F_000     1328
_exptl_absorpt_coefficient_mu     0.088
_exptl_absorpt_correction_type     multi-scan
_exptl_absorpt_process_details     '(SADABS; Sheldrick, 2003)'
_exptl_absorpt_correction_T_min     0.9826
_exptl_absorpt_correction_T_max     0.9930
_diffrn_ambient_temperature     291(2)
_diffrn_radiation_type     MoK\a
_diffrn_radiation_wavelength     0.71073
_diffrn_radiation_monochromator     graphite
_diffrn_measurement_device_type     'Bruker APEXII CCD'
_diffrn_measurement_method     '\f and \w scans'
_diffrn_detector_area_resol_mean     ?
_diffrn_reflns_number     14606
_diffrn_reflns_av_R_equivalents     0.0867
_diffrn_reflns_av_sigmaI/netI     0.0663
_diffrn_reflns_theta_min     1.87
_diffrn_reflns_theta_max     25.50
_diffrn_reflns_theta_full     25.00
_diffrn_measured_fraction_theta_max     1.000
_diffrn_measured_fraction_theta_full     1.000
_diffrn_reflns_limit_h_min     -10
_diffrn_reflns_limit_h_max     7
_diffrn_reflns_limit_k_min     -22
_diffrn_reflns_limit_k_max     18
_diffrn_reflns_limit_l_min     -26
_diffrn_reflns_limit_l_max     26
_diffrn_reflns_reduction_process
;
;
_refine_special_details
;
Refinement of <i>F</i>^2^ against ALL reflections. The weighted <i>R</i>-factor
<i>wR</i> and goodness of fit <i>S</i> are based on <i>F</i>^2^, conventional
<i>R</i>-factors <i>R</i> are based on <i>F</i>, with <i>F</i> set to zero for
negative <i>F</i>^2^. The threshold expression of <i>F</i>^2^ >
2\s(<i>F</i>^2^) is used only for calculating <i>R</i>-factors(gt) <i>etc</i>.
and is not relevant to the choice of reflections for refinement.
<i>R</i>-factors based on <i>F</i>^2^ are statistically about twice as large
as those based on <i>F</i>, and <i>R</i>- factors based on ALL data will be
even larger.
;
_reflns_number_total     3153
_reflns_number_gt     1408
_reflns_threshold_expression     I>2\s(I)
_refine_ls_structure_factor_coef     Fsqd
_refine_ls_matrix_type     full
_refine_ls_R_factor_all     0.1432
_refine_ls_R_factor_gt     0.0532
_refine_ls_wR_factor_gt     0.1218
_refine_ls_wR_factor_ref     0.1485
_refine_ls_goodness_of_fit_ref     0.885
_refine_ls_restrained_S_all     0.885
_refine_ls_number_reflns     3153
_refine_ls_number_parameters     207
_refine_ls_number_restraints     0
_refine_ls_hydrogen_treatment     mixed
_refine_ls_weighting_scheme     calc
_refine_ls_weighting_details
         'calc w=1/[\s^2^(Fo^2^)+(0.0717P)^2^+0.0000P] where P=(Fo^2^+2Fc^2^)/3'
_atom_sites_solution_hydrogens     geom
_atom_sites_solution_primary     direct
_atom_sites_solution_secondary     difmap
_refine_ls_shift/su_max     0.000
_refine_ls_shift/su_mean     0.000
_refine_diff_density_max     0.174
_refine_diff_density_min     -0.166
_refine_ls_extinction_method     none
_refine_ls_extinction_coef     ?
loop_
    _atom_type_symbol
    _atom_type_description
    _atom_type_scat_dispersion_real
    _atom_type_scat_dispersion_imag
    _atom_type_scat_source
    C C 0.0033 0.0016 ' International Tables Vol C Tables 4.2.6.8 and 6.1.1.4'
    H H 0.0000 0.0000 ' International Tables Vol C Tables 4.2.6.8 and 6.1.1.4'
    O O 0.0106 0.0060 ' International Tables Vol C Tables 4.2.6.8 and 6.1.1.4'
_computing_data_collection     'APEX2 (Bruker, 2007)'
_computing_cell_refinement     'SAINT (Bruker, 2007)'
_computing_data_reduction     'SAINT (Bruker, 2007)'
_computing_structure_solution     'SIR92 (Altomare <i>et al.</i>, 1994)'
_computing_structure_refinement     'SHELXL97 (Sheldrick, 2008)'
_computing_molecular_graphics     'ORTEP-3 for Windows (Farrugia, 2012)'
_computing_publication_material     'PLATON (Spek, 2009)'
loop_
    _atom_site_type_symbol
    _atom_site_label
    _atom_site_fract_x
    _atom_site_fract_y
    _atom_site_fract_z
    _atom_site_U_iso_or_equiv
    _atom_site_adp_type
    _atom_site_calc_flag
    _atom_site_refinement_flags
    _atom_site_occupancy
    _atom_site_symmetry_multiplicity
    _atom_site_disorder_assembly
    _atom_site_disorder_group
    O O1 0.1027(3) 0.15812(15) 1.02261(10) 0.0990(9) Uani d . 1 1 . .
    O O2 0.0947(2) 0.13477(12) 0.69261(9) 0.0655(6) Uani d . 1 1 . .
    H H2O 0.125(4) 0.0976(18) 0.6660(15) 0.090(12) Uiso d . 1 1 . .
    O O3 0.1391(2) -0.00529(10) 0.80956(7) 0.0545(5) Uani d . 1 1 . .
    O O4 0.1993(2) 0.01550(12) 0.64764(8) 0.0717(6) Uani d . 1 1 . .
    O O5 0.2612(2) -0.07327(12) 0.71407(8) 0.0678(6) Uani d . 1 1 . .
    C C1 0.0661(3) 0.12205(14) 0.86389(11) 0.0471(7) Uani d . 1 1 . .
    H H1 -0.0058 0.0810 0.8699 0.057 Uiso calc R 1 1 . .
    C C2 0.0332(3) 0.17697(15) 0.91600(12) 0.0544(8) Uani d . 1 1 . .
    C C3 0.1256(3) 0.14428(17) 0.96932(13) 0.0623(8) Uani d . 1 1 . .
    C C4 0.2513(3) 0.09177(16) 0.94596(12) 0.0568(8) Uani d . 1 1 . .
    C C5 0.2035(5) 0.01234(18) 0.95976(14) 0.0888(11) Uani d . 1 1 . .
    H H5A 0.2518 -0.0039 0.9978 0.107 Uiso calc R 1 1 . .
    H H5B 0.0895 0.0083 0.9637 0.107 Uiso calc R 1 1 . .
    C C6 0.2602(5) -0.03189(19) 0.90749(14) 0.0906(12) Uani d . 1 1 . .
    H H6A 0.1898 -0.0726 0.9006 0.109 Uiso calc R 1 1 . .
    H H6B 0.3655 -0.0504 0.9158 0.109 Uiso calc R 1 1 . .
    C C7 0.2627(3) 0.01697(15) 0.85202(12) 0.0575(8) Uani d . 1 1 . .
    H H7 0.3661 0.0139 0.8317 0.069 Uiso calc R 1 1 . .
    C C8 0.2347(3) 0.09461(14) 0.87520(11) 0.0474(7) Uani d . 1 1 . .
    H H8 0.3125 0.1280 0.8574 0.057 Uiso calc R 1 1 . .
    C C9 0.4153(4) 0.1103(2) 0.97087(15) 0.0970(12) Uani d . 1 1 . .
    H H9A 0.4449 0.1580 0.9573 0.145 Uiso calc R 1 1 . .
    H H9B 0.4908 0.0757 0.9559 0.145 Uiso calc R 1 1 . .
    H H9C 0.4133 0.1090 1.0150 0.145 Uiso calc R 1 1 . .
    C C10 -0.1415(4) 0.1859(2) 0.93120(14) 0.0795(11) Uani d . 1 1 . .
    H H10A -0.1868 0.1394 0.9400 0.119 Uiso calc R 1 1 . .
    H H10B -0.1952 0.2072 0.8967 0.119 Uiso calc R 1 1 . .
    H H10C -0.1527 0.2168 0.9664 0.119 Uiso calc R 1 1 . .
    C C11 0.1093(4) 0.25222(16) 0.90386(15) 0.0781(10) Uani d . 1 1 . .
    H H11A 0.1031 0.2811 0.9405 0.117 Uiso calc R 1 1 . .
    H H11B 0.0537 0.2761 0.8711 0.117 Uiso calc R 1 1 . .
    H H11C 0.2183 0.2460 0.8925 0.117 Uiso calc R 1 1 . .
    C C12 0.0415(3) 0.14979(16) 0.79823(11) 0.0569(8) Uani d . 1 1 . .
    H H12A -0.0704 0.1595 0.7925 0.068 Uiso calc R 1 1 . .
    H H12B 0.0971 0.1955 0.7940 0.068 Uiso calc R 1 1 . .
    C C13 0.0951(3) 0.10042(16) 0.74780(12) 0.0510(7) Uani d . 1 1 . .
    C C14 0.1445(3) 0.03157(16) 0.75362(11) 0.0512(7) Uani d . 1 1 . .
    C C15 0.2038(3) -0.00865(17) 0.70042(13) 0.0572(8) Uani d . 1 1 . .
    C C16 0.3258(4) -0.11534(19) 0.66252(15) 0.0833(11) Uani d . 1 1 . .
    H H16A 0.2406 -0.1329 0.6366 0.100 Uiso calc R 1 1 . .
    H H16B 0.3950 -0.0852 0.6378 0.100 Uiso calc R 1 1 . .
    C C17 0.4146(6) -0.1765(2) 0.68814(18) 0.1264(17) Uani d . 1 1 . .
    H H17A 0.4935 -0.1587 0.7161 0.190 Uiso calc R 1 1 . .
    H H17B 0.4650 -0.2027 0.6554 0.190 Uiso calc R 1 1 . .
    H H17C 0.3435 -0.2081 0.7097 0.190 Uiso calc R 1 1 . .
loop_
    _atom_site_aniso_label
    _atom_site_aniso_U_11
    _atom_site_aniso_U_22
    _atom_site_aniso_U_33
    _atom_site_aniso_U_12
    _atom_site_aniso_U_13
    _atom_site_aniso_U_23
    O1 0.113(2) 0.137(2) 0.0465(13) 0.0369(16) -0.0008(12) -0.0152(14)
    O2 0.0791(15) 0.0722(16) 0.0452(12) 0.0013(12) -0.0053(10) 0.0083(12)
    O3 0.0605(13) 0.0555(13) 0.0474(11) -0.0043(9) 0.0016(9) -0.0012(9)
    O4 0.0820(16) 0.0883(16) 0.0448(12) 0.0032(12) 0.0027(10) -0.0031(11)
    O5 0.0850(16) 0.0645(14) 0.0540(12) 0.0051(12) 0.0061(10) -0.0092(11)
    C1 0.0407(18) 0.0550(17) 0.0456(16) -0.0004(13) -0.0013(12) -0.0012(13)
    C2 0.0495(19) 0.060(2) 0.0541(17) 0.0038(15) -0.0001(13) -0.0068(15)
    C3 0.063(2) 0.078(2) 0.0463(18) -0.0012(17) -0.0008(15) -0.0052(16)
    C4 0.054(2) 0.073(2) 0.0438(15) 0.0052(16) -0.0048(13) -0.0029(15)
    C5 0.117(3) 0.085(3) 0.064(2) 0.019(2) 0.0199(19) 0.023(2)
    C6 0.128(3) 0.076(2) 0.067(2) 0.010(2) -0.022(2) 0.013(2)
    C7 0.058(2) 0.0618(19) 0.0524(16) 0.0087(15) -0.0061(14) -0.0047(15)
    C8 0.0385(17) 0.0557(18) 0.0481(15) 0.0009(14) -0.0004(12) -0.0002(13)
    C9 0.060(2) 0.151(4) 0.080(2) 0.010(2) -0.0213(18) -0.031(2)
    C10 0.059(2) 0.103(3) 0.076(2) 0.0165(19) 0.0071(17) -0.0200(19)
    C11 0.091(2) 0.063(2) 0.081(2) -0.0007(19) -0.0015(18) -0.0131(18)
    C12 0.059(2) 0.0625(19) 0.0496(16) 0.0101(15) -0.0062(13) 0.0010(14)
    C13 0.0500(18) 0.063(2) 0.0404(15) -0.0043(15) -0.0073(12) 0.0002(15)
    C14 0.0520(19) 0.063(2) 0.0388(15) -0.0052(15) 0.0005(12) -0.0016(14)
    C15 0.054(2) 0.064(2) 0.0535(19) -0.0055(17) 0.0008(14) -0.0021(16)
    C16 0.100(3) 0.077(2) 0.073(2) 0.005(2) 0.0090(19) -0.026(2)
    C17 0.194(5) 0.076(3) 0.109(3) 0.047(3) 0.008(3) -0.010(2)
_geom_special_details
;
All s.u.'s (except the s.u. in the dihedral angle between two l.s. planes) are
estimated using the full covariance matrix. The cell s.u.'s are taken into
account individually in the estimation of s.u.'s in distances, angles and
torsion angles; correlations between s.u.'s in cell parameters are only used
when they are defined by crystal symmetry. An approximate (isotropic)
treatment of cell s.u.'s is used for estimating s.u.'s involving l.s. planes.
;
loop_
    _geom_bond_atom_site_label_1
    _geom_bond_atom_site_label_2
    _geom_bond_site_symmetry_2
    _geom_bond_distance
    _geom_bond_publ_flag
    O1 C3 . 1.202(3) ?
    O2 C13 . 1.357(3) ?
    O2 H2O . 0.93(3) ?
    O3 C14 . 1.394(3) ?
    O3 C7 . 1.452(3) ?
    O4 C15 . 1.231(3) ?
    O5 C15 . 1.321(3) ?
    O5 C16 . 1.468(3) ?
    C1 C12 . 1.530(3) ?
    C1 C8 . 1.531(3) ?
    C1 C2 . 1.545(3) ?
    C1 H1 . 0.9800 ?
    C2 C10 . 1.521(4) ?
    C2 C3 . 1.522(4) ?
    C2 C11 . 1.553(4) ?
    C3 C4 . 1.525(4) ?
    C4 C9 . 1.526(4) ?
    C4 C8 . 1.545(4) ?
    C4 C5 . 1.550(4) ?
    C5 C6 . 1.479(4) ?
    C5 H5A . 0.9700 ?
    C5 H5B . 0.9700 ?
    C6 C7 . 1.505(4) ?
    C6 H6A . 0.9700 ?
    C6 H6B . 0.9700 ?
    C7 C8 . 1.537(4) ?
    C7 H7 . 0.9800 ?
    C8 H8 . 0.9800 ?
    C9 H9A . 0.9600 ?
    C9 H9B . 0.9600 ?
    C9 H9C . 0.9600 ?
    C10 H10A . 0.9600 ?
    C10 H10B . 0.9600 ?
    C10 H10C . 0.9600 ?
    C11 H11A . 0.9600 ?
    C11 H11B . 0.9600 ?
    C11 H11C . 0.9600 ?
    C12 C13 . 1.496(4) ?
    C12 H12A . 0.9700 ?
    C12 H12B . 0.9700 ?
    C13 C14 . 1.343(4) ?
    C14 C15 . 1.462(4) ?
    C16 C17 . 1.465(5) ?
    C16 H16A . 0.9700 ?
    C16 H16B . 0.9700 ?
    C17 H17A . 0.9600 ?
    C17 H17B . 0.9600 ?
    C17 H17C . 0.9600 ?
loop_
    _geom_angle_atom_site_label_1
    _geom_angle_atom_site_label_2
    _geom_angle_atom_site_label_3
    _geom_angle_site_symmetry_1
    _geom_angle_site_symmetry_3
    _geom_angle
    _geom_angle_publ_flag
    C13 O2 H2O . . 102(2) ?
    C14 O3 C7 . . 113.1(2) ?
    C15 O5 C16 . . 116.3(2) ?
    C12 C1 C8 . . 112.7(2) ?
    C12 C1 C2 . . 116.1(2) ?
    C8 C1 C2 . . 105.5(2) ?
    C12 C1 H1 . . 107.4 ?
    C8 C1 H1 . . 107.4 ?
    C2 C1 H1 . . 107.4 ?
    C10 C2 C3 . . 112.0(2) ?
    C10 C2 C1 . . 113.9(2) ?
    C3 C2 C1 . . 101.9(2) ?
    C10 C2 C11 . . 110.0(3) ?
    C3 C2 C11 . . 105.7(2) ?
    C1 C2 C11 . . 112.8(2) ?
    O1 C3 C2 . . 124.6(3) ?
    O1 C3 C4 . . 124.6(3) ?
    C2 C3 C4 . . 110.8(2) ?
    C3 C4 C9 . . 111.8(2) ?
    C3 C4 C8 . . 104.3(2) ?
    C9 C4 C8 . . 115.3(2) ?
    C3 C4 C5 . . 110.8(2) ?
    C9 C4 C5 . . 112.3(3) ?
    C8 C4 C5 . . 101.6(2) ?
    C6 C5 C4 . . 106.8(3) ?
    C6 C5 H5A . . 110.4 ?
    C4 C5 H5A . . 110.4 ?
    C6 C5 H5B . . 110.4 ?
    C4 C5 H5B . . 110.4 ?
    H5A C5 H5B . . 108.6 ?
    C5 C6 C7 . . 106.8(3) ?
    C5 C6 H6A . . 110.4 ?
    C7 C6 H6A . . 110.4 ?
    C5 C6 H6B . . 110.4 ?
    C7 C6 H6B . . 110.4 ?
    H6A C6 H6B . . 108.6 ?
    O3 C7 C6 . . 109.2(3) ?
    O3 C7 C8 . . 111.2(2) ?
    C6 C7 C8 . . 107.1(2) ?
    O3 C7 H7 . . 109.8 ?
    C6 C7 H7 . . 109.8 ?
    C8 C7 H7 . . 109.8 ?
    C1 C8 C7 . . 113.5(2) ?
    C1 C8 C4 . . 104.8(2) ?
    C7 C8 C4 . . 106.3(2) ?
    C1 C8 H8 . . 110.7 ?
    C7 C8 H8 . . 110.7 ?
    C4 C8 H8 . . 110.7 ?
    C4 C9 H9A . . 109.5 ?
    C4 C9 H9B . . 109.5 ?
    H9A C9 H9B . . 109.5 ?
    C4 C9 H9C . . 109.5 ?
    H9A C9 H9C . . 109.5 ?
    H9B C9 H9C . . 109.5 ?
    C2 C10 H10A . . 109.5 ?
    C2 C10 H10B . . 109.5 ?
    H10A C10 H10B . . 109.5 ?
    C2 C10 H10C . . 109.5 ?
    H10A C10 H10C . . 109.5 ?
    H10B C10 H10C . . 109.5 ?
    C2 C11 H11A . . 109.5 ?
    C2 C11 H11B . . 109.5 ?
    H11A C11 H11B . . 109.5 ?
    C2 C11 H11C . . 109.5 ?
    H11A C11 H11C . . 109.5 ?
    H11B C11 H11C . . 109.5 ?
    C13 C12 C1 . . 116.0(2) ?
    C13 C12 H12A . . 108.3 ?
    C1 C12 H12A . . 108.3 ?
    C13 C12 H12B . . 108.3 ?
    C1 C12 H12B . . 108.3 ?
    H12A C12 H12B . . 107.4 ?
    C14 C13 O2 . . 121.7(3) ?
    C14 C13 C12 . . 127.0(3) ?
    O2 C13 C12 . . 111.3(3) ?
    C13 C14 O3 . . 122.2(2) ?
    C13 C14 C15 . . 120.8(3) ?
    O3 C14 C15 . . 117.0(3) ?
    O4 C15 O5 . . 123.2(3) ?
    O4 C15 C14 . . 122.9(3) ?
    O5 C15 C14 . . 114.0(3) ?
    C17 C16 O5 . . 107.9(3) ?
    C17 C16 H16A . . 110.1 ?
    O5 C16 H16A . . 110.1 ?
    C17 C16 H16B . . 110.1 ?
    O5 C16 H16B . . 110.1 ?
    H16A C16 H16B . . 108.4 ?
    C16 C17 H17A . . 109.5 ?
    C16 C17 H17B . . 109.5 ?
    H17A C17 H17B . . 109.5 ?
    C16 C17 H17C . . 109.5 ?
    H17A C17 H17C . . 109.5 ?
    H17B C17 H17C . . 109.5 ?
loop_
    _geom_torsion_atom_site_label_1
    _geom_torsion_atom_site_label_2
    _geom_torsion_atom_site_label_3
    _geom_torsion_atom_site_label_4
    _geom_torsion_site_symmetry_1
    _geom_torsion_site_symmetry_2
    _geom_torsion_site_symmetry_3
    _geom_torsion_site_symmetry_4
    _geom_torsion
    _geom_torsion_publ_flag
    C12 C1 C2 C10 . . . . 79.9(3) ?
    C8 C1 C2 C10 . . . . -154.5(2) ?
    C12 C1 C2 C3 . . . . -159.2(2) ?
    C8 C1 C2 C3 . . . . -33.6(3) ?
    C12 C1 C2 C11 . . . . -46.3(3) ?
    C8 C1 C2 C11 . . . . 79.3(3) ?
    C10 C2 C3 O1 . . . . -38.1(4) ?
    C1 C2 C3 O1 . . . . -160.2(3) ?
    C11 C2 C3 O1 . . . . 81.8(4) ?
    C10 C2 C3 C4 . . . . 142.1(3) ?
    C1 C2 C3 C4 . . . . 20.0(3) ?
    C11 C2 C3 C4 . . . . -98.1(3) ?
    O1 C3 C4 C9 . . . . -53.5(4) ?
    C2 C3 C4 C9 . . . . 126.4(3) ?
    O1 C3 C4 C8 . . . . -178.7(3) ?
    C2 C3 C4 C8 . . . . 1.1(3) ?
    O1 C3 C4 C5 . . . . 72.7(4) ?
    C2 C3 C4 C5 . . . . -107.5(3) ?
    C3 C4 C5 C6 . . . . 144.6(3) ?
    C9 C4 C5 C6 . . . . -89.5(3) ?
    C8 C4 C5 C6 . . . . 34.3(3) ?
    C4 C5 C6 C7 . . . . -28.1(4) ?
    C14 O3 C7 C6 . . . . -172.9(2) ?
    C14 O3 C7 C8 . . . . 69.1(3) ?
    C5 C6 C7 O3 . . . . -110.5(3) ?
    C5 C6 C7 C8 . . . . 10.0(4) ?
    C12 C1 C8 C7 . . . . -81.4(3) ?
    C2 C1 C8 C7 . . . . 151.0(2) ?
    C12 C1 C8 C4 . . . . 163.1(2) ?
    C2 C1 C8 C4 . . . . 35.4(3) ?
    O3 C7 C8 C1 . . . . 16.3(3) ?
    C6 C7 C8 C1 . . . . -103.0(3) ?
    O3 C7 C8 C4 . . . . 131.0(2) ?
    C6 C7 C8 C4 . . . . 11.7(3) ?
    C3 C4 C8 C1 . . . . -22.2(3) ?
    C9 C4 C8 C1 . . . . -145.2(3) ?
    C5 C4 C8 C1 . . . . 93.0(3) ?
    C3 C4 C8 C7 . . . . -142.7(2) ?
    C9 C4 C8 C7 . . . . 94.4(3) ?
    C5 C4 C8 C7 . . . . -27.4(3) ?
    C8 C1 C12 C13 . . . . 49.8(3) ?
    C2 C1 C12 C13 . . . . 171.6(2) ?
    C1 C12 C13 C14 . . . . 8.5(4) ?
    C1 C12 C13 O2 . . . . -169.0(2) ?
    O2 C13 C14 O3 . . . . -177.2(2) ?
    C12 C13 C14 O3 . . . . 5.5(4) ?
    O2 C13 C14 C15 . . . . 1.5(4) ?
    C12 C13 C14 C15 . . . . -175.8(3) ?
    C7 O3 C14 C13 . . . . -75.6(3) ?
    C7 O3 C14 C15 . . . . 105.7(3) ?
    C16 O5 C15 O4 . . . . 1.9(4) ?
    C16 O5 C15 C14 . . . . -178.6(2) ?
    C13 C14 C15 O4 . . . . -6.2(4) ?
    O3 C14 C15 O4 . . . . 172.5(2) ?
    C13 C14 C15 O5 . . . . 174.3(3) ?
    O3 C14 C15 O5 . . . . -7.0(4) ?
    C15 O5 C16 C17 . . . . 167.3(3) ?
loop_
    _geom_hbond_atom_site_label_D
    _geom_hbond_atom_site_label_H
    _geom_hbond_atom_site_label_A
    _geom_hbond_site_symmetry_A
    _geom_hbond_distance_DH
    _geom_hbond_distance_HA
    _geom_hbond_distance_DA
    _geom_hbond_angle_DHA
    _geom_hbond_publ_flag
    O2 H2O O4 . 0.93(3) 1.69(3) 2.565(4) 155(3) yes
_iucr_refine_instructions_details
;
TITL anand_0m in Pbca
CELL 0.71073   8.4471  18.4537  21.7346  90.000  90.000  90.000
ZERR   8.00   0.0053   0.0138   0.0154   0.000   0.000   0.000
LATT  1
SYMM 0.5-X, -Y, 0.5+Z
SYMM -X, 0.5+Y, 0.5-Z
SYMM 0.5+X, 0.5-Y, -Z
SFAC C H O
UNIT 136 192 40
L.S. 8
ACTA 50
BOND $H
HTAB
CONF
SIZE 0.20 0.18 0.08
TEMP 18
OMIT 0.00 51.00
FMAP 2
PLAN 20
WGHT    0.071700
FVAR       0.12119
O1    3    0.102744    0.158117    1.022611    11.00000    0.11306    0.13740 =
         0.04646   -0.01520   -0.00077    0.03691
O2    3    0.094655    0.134765    0.692608    11.00000    0.07905    0.07220 =
         0.04519    0.00829   -0.00528    0.00133
H2O   2    0.125234    0.097582    0.665992    11.00000    0.08980
O3    3    0.139141   -0.005290    0.809563    11.00000    0.06051    0.05546 =
         0.04740   -0.00125    0.00156   -0.00428
O4    3    0.199292    0.015504    0.647639    11.00000    0.08202    0.08834 =
         0.04481   -0.00312    0.00271    0.00317
O5    3    0.261177   -0.073265    0.714072    11.00000    0.08497    0.06446 =
         0.05403   -0.00918    0.00606    0.00508
C1    1    0.066090    0.122049    0.863891    11.00000    0.04072    0.05502 =
         0.04563   -0.00123   -0.00128   -0.00035
AFIX  13
H1    2   -0.005759    0.080954    0.869880    11.00000   -1.20000
AFIX   0
C2    1    0.033168    0.176968    0.916004    11.00000    0.04947    0.05978 =
         0.05407   -0.00682   -0.00007    0.00383
C3    1    0.125569    0.144280    0.969319    11.00000    0.06308    0.07753 =
         0.04630   -0.00517   -0.00081   -0.00123
C4    1    0.251319    0.091765    0.945964    11.00000    0.05376    0.07278 =
         0.04381   -0.00287   -0.00478    0.00523
C5    1    0.203506    0.012339    0.959757    11.00000    0.11696    0.08507 =
         0.06436    0.02312    0.01990    0.01906
AFIX  23
H5A   2    0.251840   -0.003928    0.997812    11.00000   -1.20000
H5B   2    0.089461    0.008340    0.963718    11.00000   -1.20000
AFIX   0
C6    1    0.260215   -0.031886    0.907489    11.00000    0.12778    0.07639 =
         0.06750    0.01321   -0.02237    0.00966
AFIX  23
H6A   2    0.189783   -0.072593    0.900566    11.00000   -1.20000
H6B   2    0.365528   -0.050396    0.915829    11.00000   -1.20000
AFIX   0
C7    1    0.262658    0.016968    0.852023    11.00000    0.05839    0.06181 =
         0.05242   -0.00467   -0.00605    0.00872
AFIX  13
H7    2    0.366051    0.013914    0.831735    11.00000   -1.20000
AFIX   0
C8    1    0.234685    0.094608    0.875204    11.00000    0.03853    0.05567 =
         0.04815   -0.00021   -0.00037    0.00094
AFIX  13
H8    2    0.312518    0.127956    0.857418    11.00000   -1.20000
AFIX   0
C10   1    0.415264    0.110321    0.970869    11.00000    0.05971    0.15125 =
         0.07998   -0.03138   -0.02133    0.01025
AFIX 137
H10A  2    0.444874    0.157954    0.957345    11.00000   -1.50000
H10B  2    0.490767    0.075658    0.955913    11.00000   -1.50000
H10C  2    0.413301    0.109026    1.015018    11.00000   -1.50000
AFIX   0
C11   1   -0.141492    0.185915    0.931200    11.00000    0.05935    0.10269 =
         0.07646   -0.02003    0.00707    0.01649
AFIX 137
H11A  2   -0.186839    0.139360    0.940028    11.00000   -1.50000
H11B  2   -0.195205    0.207185    0.896718    11.00000   -1.50000
H11C  2   -0.152679    0.216846    0.966447    11.00000   -1.50000
AFIX   0
C12   1    0.109338    0.252220    0.903864    11.00000    0.09063    0.06260 =
         0.08096   -0.01310   -0.00146   -0.00072
AFIX 137
H12A  2    0.103092    0.281138    0.940500    11.00000   -1.50000
H12B  2    0.053713    0.276080    0.871105    11.00000   -1.50000
H12C  2    0.218294    0.245959    0.892483    11.00000   -1.50000
AFIX   0
C13   1    0.041505    0.149791    0.798234    11.00000    0.05852    0.06248 =
         0.04960    0.00101   -0.00621    0.01010
AFIX  23
H13A  2   -0.070384    0.159507    0.792510    11.00000   -1.20000
H13B  2    0.097114    0.195510    0.794003    11.00000   -1.20000
AFIX   0
C14   1    0.095125    0.100423    0.747801    11.00000    0.05001    0.06270 =
         0.04044    0.00017   -0.00729   -0.00429
C15   1    0.144539    0.031565    0.753624    11.00000    0.05200    0.06277 =
         0.03876   -0.00158    0.00045   -0.00519
C16   1    0.203778   -0.008651    0.700418    11.00000    0.05398    0.06402 =
         0.05351   -0.00208    0.00082   -0.00550
C17   1    0.325792   -0.115345    0.662522    11.00000    0.10015    0.07658 =
         0.07303   -0.02611    0.00900    0.00533
AFIX  23
H17A  2    0.240559   -0.132884    0.636585    11.00000   -1.20000
H17B  2    0.395001   -0.085195    0.637763    11.00000   -1.20000
AFIX   0
C18   1    0.414599   -0.176484    0.688136    11.00000    0.19405    0.07587 =
         0.10940   -0.00996    0.00844    0.04691
AFIX 137
H18A  2    0.493527   -0.158719    0.716109    11.00000   -1.50000
H18B  2    0.465022   -0.202681    0.655392    11.00000   -1.50000
H18C  2    0.343452   -0.208122    0.709695    11.00000   -1.50000
HKLF 4
REM  anand_0m in Pbca
REM R1 =  0.0532 for   1408 Fo > 4sig(Fo)  and  0.1432 for all   3153 data
REM    207 parameters refined using      0 restraints
END
WGHT      0.0717      0.0000
REM Highest difference peak  0.174,  deepest hole -0.166,  1-sigma level  0.039
Q1    1   0.1246 -0.0230  0.9176  11.00000  0.05    0.17
Q2    1   0.1806 -0.2097  0.6994  11.00000  0.05    0.15
Q3    1   0.2030 -0.0126  1.0037  11.00000  0.05    0.14
Q4    1   0.2284 -0.1163  0.7574  11.00000  0.05    0.14
Q5    1   0.3337  0.0149  0.9602  11.00000  0.05    0.14
Q6    1   0.2370 -0.1632  0.6746  11.00000  0.05    0.14
Q7    1   0.2478  0.2647  0.9329  11.00000  0.05    0.14
Q8    1   0.1605  0.1623  0.7807  11.00000  0.05    0.13
Q9    1   0.2491  0.1249  1.0452  11.00000  0.05    0.13
Q10   1   0.3192  0.2144  0.8586  11.00000  0.05    0.13
Q11   1   0.1883  0.0247  1.0218  11.00000  0.05    0.13
Q12   1   0.4373 -0.1951  0.7332  11.00000  0.05    0.12
Q13   1   0.2382 -0.0823  0.5788  11.00000  0.05    0.12
Q14   1   0.4442 -0.0445  0.8956  11.00000  0.05    0.11
Q15   1   0.0422  0.2813  0.9520  11.00000  0.05    0.11
Q16   1   0.6214 -0.1699  0.6982  11.00000  0.05    0.11
Q17   1   0.3391 -0.0104  0.7489  11.00000  0.05    0.11
Q18   1   0.4089 -0.0052  0.9887  11.00000  0.05    0.11
Q19   1   0.6442 -0.1586  0.6902  11.00000  0.05    0.11
Q20   1  -0.2262  0.2122  0.8894  11.00000  0.05    0.11
;
