# Supplementary material for: (2aR*,5S*,6aS*,8aS*,E)-Ethyl 5-hy­droxy-7,7,8a-trimethyl-8-oxo-2,2a,6,6a,7,8,8a,8b-octa­hydro-1H-penta­leno[1,6-bc]oxepine-4-carboxyl­ate
Source: Acta Crystallogr Sect E Struct Rep Online. 2012 Nov 24;68(Pt 12):o3392–3. doi: 10.1107/S1600536812046776 (PMC3588985; doi:10.1107/S1600536812046776)
Supplement: Supplementary file 2 [file e-68-o3392-Isup2.hkl]

#
# h,k,l, Fc-squared, Fo-squared, sigma(Fo-squared) and status flag
#
data_I
_shelx_title ' anand_0m in Pbca'
_shelx_refln_list_code          4
_shelx_F_calc_maximum      268.06
_exptl_crystal_F_000      1328.00
_reflns_d_resolution_high  0.8255
 
loop_
 _symmetry_equiv_pos_as_xyz
 'x, y, z'
 '-x+1/2, -y, z+1/2'
 '-x, y+1/2, -z+1/2'
 'x+1/2, -y+1/2, -z'
 '-x, -y, -z'
 'x-1/2, y, -z-1/2'
 'x, -y-1/2, z-1/2'
 '-x-1/2, y-1/2, z'
 
_cell_length_a     8.4471
_cell_length_b    18.4537
_cell_length_c    21.7346
_cell_angle_alpha  90.000
_cell_angle_beta   90.000
_cell_angle_gamma  90.000
 
_shelx_F_squared_multiplier     1.000
 
loop_
 _refln_index_h
 _refln_index_k
 _refln_index_l
 _refln_F_squared_calc
 _refln_F_squared_meas
 _refln_F_squared_sigma
 _refln_observed_status
   2   0   0    24789.99    27106.64    527.66 o
   4   0   0     1510.75     1240.51     74.21 o
   6   0   0     3631.52     3630.29    162.04 o
   8   0   0      289.90      179.06     63.32 o
  10   0   0       78.58      140.25     73.53 o
   2   1   0    44661.18    41648.88    434.89 o
   4   1   0     5000.03     5463.35     83.25 o
   6   1   0       52.73       85.20     35.40 o
   8   1   0       38.16       87.52     39.66 o
  10   1   0       18.74       57.44     56.51 o
   0   2   0    55523.03    51428.61    872.17 o
   2   2   0    71855.66    67719.13    697.52 o
   4   2   0     4085.36     4247.90     73.42 o
   6   2   0       30.05        5.79     25.28 o
   8   2   0       36.94        0.00     31.76 o
  10   2   0        3.59        0.00     43.78 o
   2   3   0     7691.17     7928.55    116.98 o
   4   3   0      196.70      198.68     21.64 o
   6   3   0       37.21       46.96     32.26 o
   8   3   0       29.06        2.29     34.00 o
  10   3   0        4.38        0.00     73.53 o
   0   4   0     5991.72     4995.39    111.66 o
   2   4   0    27523.67    24709.55    312.54 o
   4   4   0      153.28      127.99     13.38 o
   6   4   0     2350.39     2579.48     66.68 o
   8   4   0       27.15        0.00     34.60 o
  10   4   0        3.85       53.82     48.34 o
   2   5   0     3070.92     3331.02     66.57 o
   4   5   0     4541.60     5022.36    106.74 o
   6   5   0       36.72       38.96     20.32 o
   8   5   0        4.01        0.00     32.11 o
   0   6   0    27567.00    27583.23    503.15 o
   2   6   0      566.12      756.30     22.11 o
   4   6   0     1894.53     2327.61     69.46 o
   6   6   0     1279.24     1349.23    112.34 o
   8   6   0       57.65       67.40     59.23 o
   2   7   0      184.58      170.99     13.51 o
   4   7   0       26.46       13.20     39.86 o
   6   7   0       80.79       85.05     16.84 o
   8   7   0      144.81       94.64     59.91 o
   0   8   0    21399.00    23612.52    455.49 o
   2   8   0      594.60      731.10     27.56 o
   4   8   0     1391.78     1629.83     58.89 o
   6   8   0      114.03       70.89     45.96 o
   8   8   0       86.23      157.96     64.68 o
   2   9   0     4729.94     4938.95     77.22 o
   4   9   0      136.60      138.30     27.04 o
   6   9   0      197.72      199.20     36.14 o
   8   9   0       35.76       37.45     51.06 o
   0  10   0     3487.62     3778.03    118.47 o
   2  10   0     4345.49     4594.51     92.94 o
   4  10   0      187.07      190.28     30.23 o
   6  10   0       16.76       18.76     46.30 o
   8  10   0        8.86       49.70     55.15 o
   2  11   0       96.25       73.12     19.25 o
   4  11   0      240.18      188.95     31.95 o
   6  11   0       13.44        0.00     49.02 o
   8  11   0        2.13       68.77     67.40 o
   0  12   0     3858.54     3752.84    128.00 o
   2  12   0      690.09      793.55     42.57 o
   4  12   0      213.82      200.17     46.98 o
   6  12   0       12.22       49.10     26.93 o
   8  12   0       88.76      125.28     68.77 o
   2  13   0       42.77       40.52     22.81 o
   4  13   0       10.75        7.49     32.68 o
   6  13   0       13.95       43.40     33.02 o
   8  13   0        0.57        0.00     51.74 o
   0  14   0        0.04        0.00     25.19 o
   2  14   0      115.50      133.47     45.28 o
   4  14   0       21.12        0.00     34.04 o
   6  14   0        7.87       31.20     30.05 o
   2  15   0       26.03       47.95     26.89 o
   4  15   0       28.54        0.00     32.00 o
   6  15   0        0.39        0.00     33.36 o
   0  16   0       67.55       49.70     35.40 o
   2  16   0       62.72       32.91     24.54 o
   4  16   0      201.93      230.81     59.91 o
   6  16   0       37.98       59.31     37.79 o
   2  17   0        0.50        0.00     32.68 o
   4  17   0        7.93        5.45     39.49 o
   6  17   0        2.22        0.00     38.08 o
   0  18   0       90.64       86.47     46.98 o
   2  18   0       65.37       46.24     25.88 o
   4  18   0        7.09        0.00     37.45 o
   6  18   0       23.31       49.30     39.15 o
   2  19   0       55.12       22.72     27.04 o
   4  19   0        3.55        0.00     36.77 o
   0  20   0        0.12        0.00     34.72 o
   2  20   0        0.66        5.00     28.40 o
   4  20   0       46.72      102.13     51.74 o
   2  21   0       10.62        0.00     35.06 o
   0  22   0        7.26        0.00     37.45 o
   1   1   1     5809.77     5722.56     31.74 o
   2   1   1    23285.46    22922.27    148.70 o
   3   1   1      408.15      457.62     17.95 o
   4   1   1        2.64        0.00      9.58 o
   5   1   1       51.19       37.17     12.74 o
   6   1   1        1.67        0.00     12.81 o
   7   1   1      129.43      130.17     27.19 o
   8   1   1        0.61       16.54     23.41 o
   9   1   1        4.92        0.00     26.78 o
  10   1   1        4.68        0.00     29.21 o
   0   2   1    25504.65    23259.83    331.23 o
   1   2   1    22974.65    22414.24    160.83 o
   2   2   1     8293.42     8037.26     59.45 o
   3   2   1     2108.79     2106.98     23.53 o
   4   2   1      722.87      731.11     29.06 o
   5   2   1     2263.80     2280.02     39.06 o
   6   2   1      617.01      609.57     24.81 o
   7   2   1      134.59      131.96     26.94 o
   8   2   1        1.62        0.00     22.71 o
   9   2   1       18.33       19.09     34.89 o
  10   2   1        7.54       38.85     33.90 o
   1   3   1    14589.91    13777.65    117.38 o
   2   3   1     6648.71     6938.75     61.42 o
   3   3   1      882.32      819.85     17.76 o
   4   3   1     8367.12     8278.36     66.96 o
   5   3   1       36.08       20.87     11.03 o
   6   3   1      217.04      183.60     22.95 o
   7   3   1        0.09        0.86     22.35 o
   8   3   1       37.69       52.53     26.32 o
   9   3   1        0.33        0.00     26.55 o
  10   3   1        0.07        0.00     29.48 o
   0   4   1       24.55        9.19     10.59 o
   1   4   1     1094.09     1097.09     19.93 o
   2   4   1      142.00      136.05     11.13 o
   3   4   1     2761.78     3026.38     42.29 o
   4   4   1      524.46      509.66     15.44 o
   5   4   1       10.72       32.13     11.47 o
   6   4   1        8.63        9.12     11.93 o
   7   4   1      177.58      137.33     27.79 o
   8   4   1        9.77        0.00     25.04 o
   9   4   1        3.44       33.38     29.75 o
  10   4   1        2.39        0.00     37.74 o
   1   5   1     3907.73     3675.37     39.15 o
   2   5   1      276.93      269.91     10.79 o
   3   5   1        8.93       13.96      9.56 o
   4   5   1     4654.92     5130.12     60.20 o
   5   5   1      711.51      691.32     24.62 o
   6   5   1       64.25       43.56     17.29 o
   7   5   1      208.94      223.58     35.55 o
   8   5   1      180.94      193.49     39.19 o
   9   5   1        4.51       25.37     32.82 o
   0   6   1     6011.81     5704.17     95.08 o
   1   6   1     7144.23     7209.81     73.33 o
   2   6   1     1710.15     1766.10     20.64 o
   3   6   1      540.89      589.91     22.86 o
   4   6   1        0.06        6.90      9.23 o
   5   6   1        2.70        8.51     10.05 o
   6   6   1     1054.42     1108.89     67.02 o
   7   6   1       24.15       51.14     32.16 o
   8   6   1       15.60        0.00     32.74 o
   9   6   1        0.00        0.00     34.99 o
   1   7   1     1886.98     1965.25     36.01 o
   2   7   1     8403.39     8559.60     75.55 o
   3   7   1        0.37        6.88     11.56 o
   4   7   1       26.70        6.15     11.04 o
   5   7   1      381.25      328.40     20.37 o
   6   7   1       34.49       39.17     16.77 o
   7   7   1       56.65       37.32     34.17 o
   8   7   1        5.29        0.00     51.06 o
   9   7   1       10.64        3.09     41.16 o
   0   8   1     1486.91     1429.53     46.15 o
   1   8   1      550.21      611.35     23.87 o
   2   8   1        3.21        0.00      6.83 o
   3   8   1     2566.85     2584.03     49.26 o
   4   8   1        0.22        0.00     10.27 o
   5   8   1      175.78      164.37     21.50 o
   6   8   1      172.57      189.45     24.00 o
   7   8   1       46.98       44.09     52.77 o
   8   8   1        4.21       16.61     82.72 o
   9   8   1        0.00        0.00     35.54 o
   1   9   1     1237.02     1349.21     33.01 o
   2   9   1     2742.15     2707.27     38.71 o
   3   9   1       11.78        3.81      9.64 o
   4   9   1       41.62       30.21     15.05 o
   5   9   1       43.04       40.38     16.66 o
   6   9   1        1.89        0.00     17.00 o
   7   9   1        0.33        0.00     29.28 o
   8   9   1      107.61      116.06     42.77 o
   9   9   1        4.34       29.25     44.26 o
   0  10   1     3574.64     3341.00     78.95 o
   1  10   1      154.26      169.98     16.08 o
   2  10   1      119.69      105.33     13.06 o
   3  10   1       27.83        4.25      8.32 o
   4  10   1        5.90       29.66     14.57 o
   5  10   1       85.86       78.89     19.74 o
   6  10   1      259.93      289.39     33.52 o
   7  10   1        4.26        0.00     39.49 o
   8  10   1        0.00        0.00     32.84 o
   9  10   1       16.71       51.01     44.58 o
   1  11   1      296.21      273.71     19.89 o
   2  11   1        9.11        0.00     11.40 o
   3  11   1       28.66       36.89      8.62 o
   4  11   1      547.98      594.25    121.61 o
   5  11   1        6.48        5.25     17.38 o
   6  11   1       30.31       20.03     19.79 o
   7  11   1       14.22        0.00     30.77 o
   8  11   1       14.60        0.00     34.49 o
   0  12   1      548.56      545.71     39.96 o
   1  12   1       56.81       53.96     14.27 o
   2  12   1      748.63      669.58     27.81 o
   3  12   1       91.75       96.27     11.60 o
   4  12   1      161.04      125.68     57.06 o
   5  12   1      287.27      249.48     30.44 o
   6  12   1      102.52      104.28     24.12 o
   7  12   1        4.15       40.70     35.84 o
   8  12   1       29.11       40.66     42.26 o
   1  13   1       33.47       16.88     12.95 o
   2  13   1      192.31      179.20     18.67 o
   3  13   1       13.72        5.97     11.92 o
   4  13   1      201.62      214.39     33.21 o
   5  13   1       13.84        0.00     22.38 o
   6  13   1        3.26        0.00     19.08 o
   7  13   1        0.48       31.98     29.49 o
   8  13   1        5.88        0.00     39.54 o
   0  14   1       68.55       80.48     24.28 o
   1  14   1      279.69      278.90     23.15 o
   2  14   1      284.03      284.40     23.57 o
   3  14   1      113.01      118.67     16.54 o
   4  14   1      138.32      143.27     32.37 o
   5  14   1       60.87       39.18     27.91 o
   6  14   1        0.63        0.00     19.22 o
   7  14   1       71.19       38.23     36.56 o
   1  15   1        0.50       12.79     15.01 o
   2  15   1       94.82      116.66     19.82 o
   3  15   1       28.15       17.50     13.91 o
   4  15   1        3.92       15.47     25.19 o
   5  15   1        9.52        0.00     24.85 o
   6  15   1        0.27        0.00     23.67 o
   7  15   1        1.68       10.57     26.63 o
   0  16   1       26.84       28.60     24.55 o
   1  16   1       14.31       26.78     21.33 o
   2  16   1       10.30        0.00     15.79 o
   3  16   1       91.73       67.37     17.12 o
   4  16   1        1.11       43.29     28.62 o
   5  16   1        0.08        0.00     25.03 o
   6  16   1        0.09       29.72     25.33 o
   7  16   1       14.69       39.03     29.02 o
   1  17   1       34.44       39.28     17.18 o
   2  17   1       22.55        0.00     15.55 o
   3  17   1        0.12        0.00     14.02 o
   4  17   1        0.13        0.00     26.89 o
   5  17   1        4.71        0.00     31.28 o
   6  17   1        3.43       13.66     27.73 o
   0  18   1      209.02      192.18     45.96 o
   1  18   1        2.18        0.00     17.75 o
   2  18   1       33.16       13.26     16.84 o
   3  18   1        0.13        0.00     16.42 o
   4  18   1        4.69        0.00     29.37 o
   5  18   1       19.18        0.00     30.41 o
   6  18   1        2.47       32.83     33.20 o
   1  19   1        0.03        0.24     18.67 o
   2  19   1       18.57        0.00     18.83 o
   3  19   1        9.96        7.26     21.52 o
   4  19   1        4.32        0.00     27.91 o
   5  19   1        0.17        0.00     31.73 o
   0  20   1       81.63       46.51     32.73 o
   1  20   1        4.98       10.26     20.89 o
   2  20   1        1.68       12.87     36.36 o
   3  20   1        1.49        0.00     18.11 o
   4  20   1       10.56       52.85     32.91 o
   1  21   1        0.13       14.52     21.23 o
   2  21   1       30.34        6.71     22.30 o
   3  21   1        9.50        0.00     18.56 o
   0  22   1        5.15       22.01     31.20 o
   1  22   1        6.45       16.15     24.66 o
   0   0   2     5925.15     5558.45    106.89 o
   1   0   2     4937.33     4342.78     46.23 o
   2   0   2      275.24      310.70     10.99 o
   3   0   2       11.10        3.30      9.95 o
   4   0   2        0.76        6.81     10.37 o
   5   0   2     3315.12     3477.60    113.18 o
   6   0   2       22.97       16.63     21.41 o
   7   0   2      180.13      156.82     60.94 o
   8   0   2       34.93        0.00     32.57 o
   9   0   2      277.03      278.91     55.82 o
  10   0   2        0.45        0.00     43.81 o
   1   1   2     4050.54     3851.71     27.79 o
   2   1   2     4084.05     4001.29     33.81 o
   3   1   2      304.65      271.05      8.71 o
   4   1   2      210.96      215.75     17.80 o
   5   1   2       12.37       22.01     12.03 o
   6   1   2       34.34       11.81     18.56 o
   7   1   2        2.65        0.00     20.72 o
   8   1   2       13.23       10.73     23.66 o
   9   1   2        3.35        0.00     25.35 o
  10   1   2       13.08        0.00     31.06 o
   0   2   2    21789.95    20170.97    207.39 o
   1   2   2     3888.47     3591.37     31.37 o
   2   2   2     1865.55     1725.43     20.18 o
   3   2   2      449.28      428.51     15.19 o
   4   2   2     2327.66     2356.41     36.23 o
   5   2   2       32.64       24.68     10.04 o
   6   2   2      164.58      147.83     22.53 o
   7   2   2      350.08      328.46     35.12 o
   8   2   2       84.42       98.63     32.11 o
   9   2   2      110.85      114.43     33.21 o
  10   2   2        3.44       44.78     33.81 o
   1   3   2     3317.29     3133.54     53.99 o
   2   3   2     6592.32     6258.01     46.99 o
   3   3   2     2544.82     2456.28     26.63 o
   4   3   2      699.32      690.43     16.35 o
   5   3   2      110.16       95.09     13.15 o
   6   3   2        0.01        2.81     11.62 o
   7   3   2       40.74       16.95     41.18 o
   8   3   2       65.77       24.36     25.29 o
   9   3   2        2.10        0.00     27.22 o
  10   3   2        5.07        0.00     34.85 o
   0   4   2     1230.75     1101.65     28.71 o
   1   4   2     3001.00     2824.56     34.96 o
   2   4   2     1362.48     1325.62     18.86 o
   3   4   2      875.14      916.56     21.46 o
   4   4   2      723.25      658.59     21.87 o
   5   4   2     1135.87     1149.35     41.75 o
   6   4   2      181.46      207.81     18.18 o
   7   4   2      243.10      229.92     32.35 o
   8   4   2       80.29       69.03     50.49 o
   9   4   2       18.70       13.07     33.85 o
  10   4   2       13.77       20.86     38.64 o
   1   5   2       61.76       57.65      8.44 o
   2   5   2        3.94        0.00      6.59 o
   3   5   2      384.28      403.14     19.91 o
   4   5   2      333.41      362.82     14.16 o
   5   5   2      502.50      491.03     29.20 o
   6   5   2      224.67      241.46     21.94 o
   7   5   2        0.00        0.00     25.88 o
   8   5   2        9.39       15.80     28.87 o
   9   5   2       33.42        6.74     48.80 o
   0   6   2      144.77      127.02     17.57 o
   1   6   2     1340.61     1316.90     25.88 o
   2   6   2      135.15      117.85     11.87 o
   3   6   2       37.83       89.40     12.71 o
   4   6   2        1.20        0.00      8.53 o
   5   6   2        1.93        0.00      8.25 o
   6   6   2       29.26       36.19      9.82 o
   7   6   2      109.20       88.48     30.31 o
   8   6   2       10.27       17.70     29.29 o
   9   6   2       62.69       98.75     43.57 o
   1   7   2        9.30       27.88      9.52 o
   2   7   2      905.91      842.69     23.02 o
   3   7   2       35.68       36.11     12.46 o
   4   7   2      311.03      292.41     25.43 o
   5   7   2       34.00       49.31     12.34 o
   6   7   2       56.01       55.68     29.64 o
   7   7   2      141.26      198.46     43.35 o
   8   7   2      158.11      173.95     50.75 o
   9   7   2       20.84       39.78     42.12 o
   0   8   2     1069.47      855.66     53.11 o
   1   8   2     1253.07     1443.85     33.71 o
   2   8   2      136.54      134.68     10.13 o
   3   8   2      673.54      721.54     19.56 o
   4   8   2      369.97      396.47     21.13 o
   5   8   2        3.18       11.15     14.30 o
   6   8   2      163.06      191.93     36.36 o
   7   8   2      181.96      186.59     44.03 o
   8   8   2        1.08        0.00     35.11 o
   9   8   2       28.35        6.77     43.68 o
   1   9   2        3.59       15.41     10.60 o
   2   9   2      543.39      519.95     22.83 o
   3   9   2      167.01      200.74     13.60 o
   4   9   2      110.79      129.22     24.23 o
   5   9   2      127.88      103.99     20.04 o
   6   9   2       51.72       13.12     18.35 o
   7   9   2        0.03        0.00     27.92 o
   8   9   2       98.59      130.64     42.56 o
   9   9   2       13.29       30.39     44.28 o
   0  10   2      609.79      609.43     37.79 o
   1  10   2       24.69       21.79     15.63 o
   2  10   2       53.23       50.52     10.77 o
   3  10   2      133.78      169.30     14.75 o
   4  10   2      810.67      788.85     44.07 o
   5  10   2      225.03      209.83     24.97 o
   6  10   2        2.20       10.64     18.09 o
   7  10   2      130.06      143.09     48.34 o
   8  10   2        4.02       38.87     42.26 o
   9  10   2       21.71       10.86     54.13 o
   1  11   2      244.25      233.98     19.02 o
   2  11   2      960.90     1056.99     28.57 o
   3  11   2      245.59      263.31     12.72 o
   4  11   2      133.73       93.26     43.65 o
   5  11   2       25.33       25.47     20.38 o
   6  11   2      293.05      265.86     32.43 o
   7  11   2       21.81       23.71     34.70 o
   8  11   2        1.35       31.88     38.65 o
   0  12   2        0.62        0.00     15.99 o
   1  12   2      223.41      252.50     43.61 o
   2  12   2       96.23      103.46     25.95 o
   3  12   2       11.26        0.00      8.98 o
   4  12   2       57.45       49.34     21.27 o
   5  12   2       25.33       25.42     20.69 o
   6  12   2        3.48       21.44     20.47 o
   7  12   2       36.57        0.00     35.46 o
   8  12   2        2.05       54.36     66.04 o
   1  13   2       19.40       22.41     13.35 o
   2  13   2        6.35        0.00     12.01 o
   3  13   2       11.73       28.20     13.14 o
   4  13   2       10.89       14.06     19.68 o
   5  13   2        0.16       33.65     26.64 o
   6  13   2       87.20       54.37     22.31 o
   7  13   2        0.82        0.00     27.53 o
   8  13   2        0.00       26.57    107.23 o
   0  14   2      409.52      491.28     42.59 o
   1  14   2      131.84      126.22     21.23 o
   2  14   2       65.45       55.31     16.58 o
   3  14   2       70.90       93.48     15.77 o
   4  14   2      217.99      183.57     38.47 o
   5  14   2      293.54      382.34     67.06 o
   6  14   2        4.75        4.78     30.66 o
   7  14   2       11.30        0.00     27.84 o
   1  15   2      120.12      127.86     26.34 o
   2  15   2      190.98      166.59     21.55 o
   3  15   2        1.11        0.00     14.22 o
   4  15   2       50.59       49.39     15.38 o
   5  15   2       20.61       21.73     35.74 o
   6  15   2       18.40        5.70     22.74 o
   7  15   2        0.06       23.82     31.39 o
   0  16   2       66.22       66.72     27.44 o
   1  16   2      165.13      172.26     39.31 o
   2  16   2      173.86      173.18     22.21 o
   3  16   2      436.04      422.60     27.06 o
   4  16   2       18.46        0.00     14.90 o
   5  16   2       32.45       17.05     30.77 o
   6  16   2       14.39       16.62     25.45 o
   7  16   2       15.31        0.00     30.02 o
   1  17   2        2.84       12.34     25.35 o
   2  17   2       43.28       56.53     18.40 o
   3  17   2        9.12       19.50     24.27 o
   4  17   2        1.65        0.00     38.04 o
   5  17   2       11.04        0.00     29.37 o
   6  17   2        0.72        0.00     25.52 o
   0  18   2        7.37       63.33     28.09 o
   1  18   2       30.95       18.69     17.93 o
   2  18   2        6.73       12.51     16.91 o
   3  18   2       49.15       35.61     20.74 o
   4  18   2        3.45        0.00     17.12 o
   5  18   2        5.02        4.80     30.98 o
   6  18   2        1.23        4.31     31.00 o
   1  19   2        9.38       14.16     18.38 o
   2  19   2       21.00        1.95     18.59 o
   3  19   2       68.78       75.31     20.68 o
   4  19   2        0.66       61.28     34.00 o
   5  19   2        1.09       39.81     37.54 o
   0  20   2        2.30        0.00     26.47 o
   1  20   2       41.07       91.43     24.13 o
   2  20   2       35.22       14.72     22.38 o
   3  20   2        0.41       11.02     19.00 o
   4  20   2        0.15       10.72     56.85 o
   1  21   2        0.10        0.00     19.63 o
   2  21   2       36.30       38.07     27.99 o
   3  21   2        0.05        0.00     25.45 o
   0  22   2        0.37        0.00     38.13 o
   1  22   2        3.99       22.08     22.80 o
   1   1   3     1152.59     1137.54     13.14 o
   2   1   3     8560.06     8317.56     57.44 o
   3   1   3     2803.42     2916.71     30.24 o
   4   1   3      114.37      101.74     11.41 o
   5   1   3      434.42      511.90     21.29 o
   6   1   3      742.25      627.31     24.85 o
   7   1   3      126.42      168.34     28.53 o
   8   1   3        1.43        0.00     23.71 o
   9   1   3       76.12       32.84     28.92 o
  10   1   3        1.52        0.00     31.64 o
   0   2   3    10873.72    10800.20    103.59 o
   1   2   3      247.16      213.61      8.19 o
   2   2   3     3856.29     3811.99     36.45 o
   3   2   3     5693.23     5641.26     49.31 o
   4   2   3     3301.80     3384.81     32.34 o
   5   2   3      600.21      565.89     17.96 o
   6   2   3       27.26        0.00     22.02 o
   7   2   3      410.67      525.97     42.04 o
   8   2   3       54.10       16.07     25.19 o
   9   2   3       23.55       45.37     30.10 o
  10   2   3       78.78       34.96     33.61 o
   1   3   3      506.29      404.69     12.77 o
   2   3   3      157.57      149.31      8.75 o
   3   3   3      249.01      280.75     11.73 o
   4   3   3       32.95        4.52      9.94 o
   5   3   3     4025.16     4083.55     49.70 o
   6   3   3        6.14        0.00     12.70 o
   7   3   3     1147.11     1124.43     74.59 o
   8   3   3       69.00       62.06     26.66 o
   9   3   3       11.97        0.00     30.16 o
  10   3   3       22.95       26.34     38.19 o
   0   4   3      572.84      562.60     22.74 o
   1   4   3      529.26      454.73     15.34 o
   2   4   3     2900.35     3084.36     39.80 o
   3   4   3      438.33      435.93     17.05 o
   4   4   3     2726.33     2720.39     35.58 o
   5   4   3       25.52       30.24      7.88 o
   6   4   3      684.37      617.64     29.22 o
   7   4   3      144.62      193.39     51.52 o
   8   4   3        0.09       26.04     30.87 o
   9   4   3        1.93       29.84     34.70 o
  10   4   3        0.02        0.00     37.58 o
   1   5   3      890.64      872.20     20.44 o
   2   5   3      233.13      209.02     12.64 o
   3   5   3     1198.36     1336.53     28.87 o
   4   5   3     1478.42     1579.37     27.28 o
   5   5   3     1654.63     1736.17     30.22 o
   6   5   3       72.97       50.78     19.66 o
   7   5   3      771.27      705.91     54.85 o
   8   5   3       14.19        8.41     30.50 o
   9   5   3       12.71        0.00     32.67 o
   0   6   3      187.87      148.61     20.77 o
   1   6   3      101.26      113.33     11.95 o
   2   6   3      256.45      251.71     10.85 o
   3   6   3     1420.84     1354.59     21.33 o
   4   6   3        0.26        0.00      8.61 o
   5   6   3        0.60        0.00      8.43 o
   6   6   3        0.44        1.26     10.06 o
   7   6   3      457.99      442.07     44.19 o
   8   6   3        4.56        0.00     29.85 o
   9   6   3        0.16        2.88     32.99 o
   1   7   3      598.55      574.38     20.33 o
   2   7   3      117.93      119.41     11.36 o
   3   7   3     1886.94     1967.98     30.20 o
   4   7   3       19.12       30.74     13.21 o
   5   7   3       91.70      129.20     14.06 o
   6   7   3       73.03       50.44     18.09 o
   7   7   3      220.19      255.37     45.55 o
   8   7   3        2.46        0.00     53.45 o
   9   7   3      131.35      181.48     55.83 o
   0   8   3     1811.15     1834.45     86.13 o
   1   8   3     2384.54     2509.97     41.55 o
   2   8   3     1450.68     1607.10     27.92 o
   3   8   3       19.35        8.11      8.68 o
   4   8   3      470.45      423.47     26.07 o
   5   8   3      209.07      248.58     20.79 o
   6   8   3      153.24      103.13     33.90 o
   7   8   3       32.24        0.00     17.77 o
   8   8   3       59.80       83.90     63.32 o
   9   8   3        1.12       47.66     42.37 o
   1   9   3      255.65      306.56     19.38 o
   2   9   3      349.22      390.94     18.80 o
   3   9   3      174.86      179.82     17.59 o
   4   9   3       84.32      104.61     17.90 o
   5   9   3      542.45      528.61     32.40 o
   6   9   3        0.00       22.66     18.74 o
   7   9   3       84.36       99.55     38.16 o
   8   9   3        9.04        4.43     34.66 o
   9   9   3        3.80       13.32     86.47 o
   0  10   3     2552.76     2900.08     74.86 o
   1  10   3      497.67      530.97     25.56 o
   2  10   3       40.09       10.60      9.68 o
   3  10   3       63.42       57.58     15.48 o
   4  10   3      143.30      139.42     23.22 o
   5  10   3        4.35        0.00     16.64 o
   6  10   3        0.34       11.18     18.61 o
   7  10   3       21.44       67.41     37.45 o
   8  10   3       84.33      100.63     42.36 o
   9  10   3        0.03        0.00     41.39 o
   1  11   3      570.45      645.45     34.69 o
   2  11   3        0.64       12.76     10.75 o
   3  11   3       95.51       95.59     19.03 o
   4  11   3       43.02       25.91     19.09 o
   5  11   3      448.92      567.76     42.58 o
   6  11   3      184.34      256.88     29.02 o
   7  11   3       32.48        4.23     24.79 o
   8  11   3        8.12        8.86     38.19 o
   0  12   3      808.63      768.05     46.69 o
   1  12   3       64.77       66.36     14.71 o
   2  12   3       14.40       13.41     12.17 o
   3  12   3      168.71      162.80     18.98 o
   4  12   3      125.91      132.35     24.93 o
   5  12   3        3.40       35.72     22.23 o
   6  12   3        4.03       18.47     20.05 o
   7  12   3       72.44       73.86     30.79 o
   8  12   3        1.14        0.00     39.22 o
   1  13   3       80.88       36.17     37.44 o
   2  13   3       21.60        0.00     18.99 o
   3  13   3      108.58      106.70     15.17 o
   4  13   3      147.04      131.37     21.23 o
   5  13   3        3.20       23.34     22.89 o
   6  13   3       47.15       46.85     22.09 o
   7  13   3       48.20       58.77     29.92 o
   8  13   3        1.98        0.00     37.31 o
   0  14   3       92.11       58.18     24.71 o
   1  14   3       79.84       77.21     17.59 o
   2  14   3      510.79      428.52     26.97 o
   3  14   3       61.39       49.84     17.39 o
   4  14   3      340.35      330.76     52.12 o
   5  14   3       98.90      133.28     34.88 o
   6  14   3        6.46       31.07     27.91 o
   7  14   3       13.56       30.88     29.48 o
   1  15   3        9.28        0.00     18.28 o
   2  15   3       57.07       65.60     17.78 o
   3  15   3        0.08       21.56     14.70 o
   4  15   3        2.37        4.24     15.00 o
   5  15   3        0.56        1.03     26.91 o
   6  15   3       19.79       13.09     22.31 o
   7  15   3       20.31       14.15     30.90 o
   0  16   3      141.87      136.56     32.95 o
   1  16   3       45.76       22.28     17.60 o
   2  16   3      415.81      432.99     32.63 o
   3  16   3      160.97      123.47     19.52 o
   4  16   3        0.19        5.55     15.90 o
   5  16   3       75.02       83.82     46.98 o
   6  16   3       12.41        0.00     23.75 o
   7  16   3        2.42        0.00     31.65 o
   1  17   3      111.74      108.97     21.59 o
   2  17   3       34.84       27.86     17.44 o
   3  17   3       53.96       78.77     18.62 o
   4  17   3       69.68       59.28     20.39 o
   5  17   3       48.39       18.16     32.21 o
   6  17   3       17.58        0.00     28.15 o
   0  18   3      529.81      516.28     52.93 o
   1  18   3       27.99       25.87     18.23 o
   2  18   3        8.10       24.56     18.23 o
   3  18   3        2.26        0.00     16.52 o
   4  18   3        0.62        0.00     17.62 o
   5  18   3       15.97        0.00     31.28 o
   1  19   3       22.06       41.50     21.09 o
   2  19   3        5.60        7.90     18.81 o
   3  19   3       10.27        0.00     17.62 o
   4  19   3       23.01       32.01     20.15 o
   5  19   3        0.63       44.82     35.50 o
   0  20   3       37.82       63.24     46.30 o
   1  20   3       10.02       22.69     20.66 o
   2  20   3        3.46       10.66     26.63 o
   3  20   3        0.10        0.00     19.05 o
   4  20   3        2.01        0.00     39.15 o
   1  21   3        6.15       21.98     22.31 o
   2  21   3       17.12       23.20     23.59 o
   3  21   3        0.41       19.09     20.86 o
   0  22   3        0.56       33.26     32.95 o
   1  22   3        4.26       14.80     22.96 o
   0   0   4        2.70       21.11     17.70 o
   1   0   4    44795.82    40850.81    360.47 o
   2   0   4     4952.29     4602.16     57.53 o
   3   0   4     2093.52     1992.54     35.86 o
   4   0   4     6366.83     7441.24    110.63 o
   5   0   4     2810.36     3085.18     67.27 o
   6   0   4       24.25        0.00     23.17 o
   7   0   4      151.80      123.85     59.91 o
   8   0   4       50.82       92.93     41.63 o
   9   0   4       96.89      133.00     75.91 o
  10   0   4       36.09        7.81     51.40 o
   1   1   4     9508.91     9087.36     64.50 o
   2   1   4       81.75       80.71      7.10 o
   3   1   4     3975.89     3953.68     32.62 o
   4   1   4       69.51       79.30     10.84 o
   5   1   4       73.75       89.40     13.38 o
   6   1   4      344.73      364.51     30.51 o
   7   1   4      125.29       83.00     29.38 o
   8   1   4        0.13       22.69     25.78 o
   9   1   4       19.07       49.86     29.97 o
  10   1   4        1.71       12.13     44.81 o
   0   2   4      105.02      119.62     12.71 o
   1   2   4     7329.38     6707.47     50.63 o
   2   2   4     1654.77     1550.21     20.69 o
   3   2   4     8927.73     8985.19     60.72 o
   4   2   4      881.72      982.78     17.87 o
   5   2   4      512.84      492.04     18.79 o
   6   2   4       50.08       62.92     19.84 o
   7   2   4       18.10       28.13     23.14 o
   8   2   4        1.41        0.00     23.63 o
   9   2   4       57.12       62.48     31.32 o
  10   2   4        0.00        0.00     34.97 o
   1   3   4      570.11      582.36     17.41 o
   2   3   4      587.69      591.08     14.08 o
   3   3   4     1071.15     1044.26     15.53 o
   4   3   4       46.25       31.83      8.59 o
   5   3   4       99.88      106.82      9.07 o
   6   3   4      326.36      354.43     28.88 o
   7   3   4        0.06       11.65     29.03 o
   8   3   4        4.50        1.99     28.90 o
   9   3   4        6.86      102.96     37.29 o
  10   3   4        5.33        0.00     36.69 o
   0   4   4     7529.43     7464.12     96.33 o
   1   4   4     1110.65     1133.69     23.19 o
   2   4   4       80.56       90.45     10.91 o
   3   4   4     2177.95     1807.04     26.99 o
   4   4   4      302.07      315.63     17.03 o
   5   4   4      262.19      316.21     13.95 o
   6   4   4      457.37      527.31     32.84 o
   7   4   4      460.88      484.42     47.31 o
   8   4   4       49.10       54.54     32.09 o
   9   4   4       95.35       46.79     34.78 o
   1   5   4       18.72       27.55      9.23 o
   2   5   4     1097.72     1030.76     23.79 o
   3   5   4       20.67       27.98      7.03 o
   4   5   4       16.07        5.25      8.71 o
   5   5   4       54.18       28.65      9.10 o
   6   5   4       86.52      105.51     11.21 o
   7   5   4       89.66       87.99     32.03 o
   8   5   4       30.95       70.56     38.57 o
   9   5   4        0.73        0.00     32.91 o
   0   6   4     1029.63     1062.40     52.25 o
   1   6   4     2935.80     2929.78     47.99 o
   2   6   4      457.50      422.76     17.76 o
   3   6   4        0.97       15.10      7.30 o
   4   6   4     1024.43      948.56     26.54 o
   5   6   4       48.73       34.59      9.81 o
   6   6   4       29.52       50.84     24.63 o
   7   6   4      342.39      354.95     43.41 o
   8   6   4        7.40       53.21     31.65 o
   9   6   4      156.68      213.57     46.65 o
   1   7   4      633.34      689.43     22.34 o
   2   7   4     2878.56     2910.67     36.40 o
   3   7   4       16.66       29.65      9.22 o
   4   7   4        0.18        0.19     11.78 o
   5   7   4       86.91       86.19     12.74 o
   6   7   4       50.40       60.70     18.31 o
   7   7   4        0.11       12.18     32.73 o
   8   7   4        1.59        0.00     34.36 o
   9   7   4        2.11       11.71     74.55 o
   0   8   4     1280.69     1383.02     48.14 o
   1   8   4      504.88      478.59     20.88 o
   2   8   4     1165.19     1222.92     25.27 o
   3   8   4       98.87      110.01     11.82 o
   4   8   4      105.71      112.09     21.03 o
   5   8   4      359.77      452.72     32.27 o
   6   8   4       73.77       14.68     18.87 o
   7   8   4        3.43        0.00     18.81 o
   8   8   4        1.45        0.00     32.64 o
   9   8   4      114.17      112.55     51.75 o
   1   9   4       29.41       21.43     13.79 o
   2   9   4       12.14       14.66     10.96 o
   3   9   4      795.60      748.62     29.13 o
   4   9   4        0.17        0.00     14.10 o
   5   9   4       74.13       87.02     18.83 o
   6   9   4       14.16        0.00     28.40 o
   7   9   4        0.39        8.81     34.30 o
   8   9   4       23.69        0.00     36.64 o
   9   9   4       21.52       23.84     42.85 o
   0  10   4      645.48      711.24    105.87 o
   1  10   4        0.00        0.00     10.81 o
   2  10   4      123.70       95.11     22.36 o
   3  10   4      751.68      767.28     32.62 o
   4  10   4       94.07      134.92     42.71 o
   5  10   4      489.20      437.39     31.49 o
   6  10   4        6.73       27.92     19.16 o
   7  10   4      130.42      181.90     41.70 o
   8  10   4       12.15       33.51     39.74 o
   9  10   4       19.18       60.23     45.49 o
   1  11   4       74.99       50.87     13.88 o
   2  11   4      101.23      100.49     13.18 o
   3  11   4      186.28      179.11     17.30 o
   4  11   4        0.56        0.00     10.19 o
   5  11   4       32.22        1.51     17.86 o
   6  11   4      134.74      166.45     28.40 o
   7  11   4        6.82       17.65     26.43 o
   8  11   4        8.03        2.13     21.22 o
   0  12   4       86.87       60.56     25.53 o
   1  12   4       49.41       32.67     14.35 o
   2  12   4        5.82        0.00     11.19 o
   3  12   4      355.76      375.82     19.61 o
   4  12   4        8.25        0.00     12.97 o
   5  12   4      318.87      359.30     35.16 o
   6  12   4       32.03        0.00     18.81 o
   7  12   4        3.10        7.44     26.75 o
   8  12   4       38.25       36.07     40.63 o
   1  13   4      208.75      208.05     20.90 o
   2  13   4       20.61       23.64     14.03 o
   3  13   4        3.21        0.00     11.69 o
   4  13   4       52.65       56.99     21.23 o
   5  13   4       45.58       56.56     25.53 o
   6  13   4       35.83       57.76     23.50 o
   7  13   4        6.67        0.00     27.17 o
   8  13   4        0.29        1.70     38.51 o
   0  14   4      560.63      543.97     43.33 o
   1  14   4        0.01        0.00     13.91 o
   2  14   4       69.41       90.61     17.63 o
   3  14   4      250.41      210.78     27.91 o
   4  14   4      125.59      116.85     20.23 o
   5  14   4       14.12       15.03     24.50 o
   6  14   4       10.57        2.74     21.87 o
   7  14   4       11.15        0.00     30.73 o
   1  15   4      130.83      145.99     20.41 o
   2  15   4      246.77      300.83     30.17 o
   3  15   4       46.19       33.07     14.95 o
   4  15   4      120.47      101.43     21.02 o
   5  15   4        0.22        0.00     25.27 o
   6  15   4        0.06        0.42     23.83 o
   7  15   4        0.48        0.00     29.87 o
   0  16   4      217.20      238.23     64.68 o
   1  16   4        1.74       14.17     17.85 o
   2  16   4      270.04      262.56     38.52 o
   3  16   4       36.29       33.64     15.76 o
   4  16   4      258.97      315.54     29.70 o
   5  16   4       19.29       33.95     31.76 o
   6  16   4        0.01        0.00     25.15 o
   1  17   4      170.90      186.57     24.52 o
   2  17   4       58.83       61.17     22.50 o
   3  17   4      110.71       93.26     25.15 o
   4  17   4       39.38       32.25     19.52 o
   5  17   4       21.97       44.11     32.16 o
   6  17   4        6.03        0.00     29.08 o
   0  18   4        0.29        0.00     24.85 o
   1  18   4       63.06       70.51     21.51 o
   2  18   4        3.46       34.73     18.84 o
   3  18   4        4.79       17.95     17.58 o
   4  18   4        2.48        0.00     18.66 o
   5  18   4        2.87       73.84     37.31 o
   1  19   4       25.83       49.00     20.66 o
   2  19   4       60.76       51.68     20.74 o
   3  19   4        1.06       10.58     18.52 o
   4  19   4       20.11        3.47     20.51 o
   5  19   4       30.45       88.07     55.15 o
   0  20   4       24.35       75.41     32.47 o
   1  20   4       16.40       19.64     20.31 o
   2  20   4       53.89       36.27     21.27 o
   3  20   4       10.14        0.00     19.78 o
   4  20   4        1.52       29.33     21.68 o
   1  21   4       14.68        8.77     22.08 o
   2  21   4        1.69        3.56     20.97 o
   3  21   4       19.31        1.43     23.41 o
   0  22   4        2.08       11.35     44.26 o
   1   1   5      431.63      375.30     11.40 o
   2   1   5       46.75       39.12      7.45 o
   3   1   5      797.21      831.35     17.13 o
   4   1   5       89.45       89.34      6.68 o
   5   1   5       13.31        1.24     12.79 o
   6   1   5      206.78      230.33     24.83 o
   7   1   5      338.15      307.54     34.64 o
   8   1   5       41.53       45.29     27.06 o
   9   1   5        8.96       13.26     36.07 o
  10   1   5        9.63        4.48     36.33 o
   0   2   5     7862.03     7090.11     67.09 o
   1   2   5     6029.14     5974.11     52.39 o
   2   2   5       36.43       38.84      7.51 o
   3   2   5       17.40       12.01      5.17 o
   4   2   5     1198.04     1205.63     23.76 o
   5   2   5       62.28       62.76      8.26 o
   6   2   5       92.13       77.29     14.71 o
   7   2   5        0.05        0.00     22.23 o
   8   2   5       54.70       43.13     31.59 o
   9   2   5        1.70       32.04     30.84 o
  10   2   5        0.68        0.00     34.55 o
   1   3   5       29.14       16.19      7.37 o
   2   3   5     1108.57     1151.79     19.94 o
   3   3   5      295.70      304.72     13.02 o
   4   3   5      253.96      291.54     13.52 o
   5   3   5       90.06       56.69     11.05 o
   6   3   5       53.93       44.05     18.61 o
   7   3   5       88.21        5.96     24.77 o
   8   3   5        8.09        0.00     24.99 o
   9   3   5        0.96        0.00     32.53 o
   0   4   5     1136.95     1116.52     56.00 o
   1   4   5      153.78      118.25     10.52 o
   2   4   5      359.39      318.04     13.75 o
   3   4   5     2774.03     2346.95     38.63 o
   4   4   5      760.22      692.39     22.51 o
   5   4   5      498.52      498.91     19.90 o
   6   4   5       12.36       39.17     18.55 o
   7   4   5        7.68        0.00     25.23 o
   8   4   5        1.21       38.53     29.97 o
   9   4   5        2.72        3.59     49.63 o
   1   5   5     3918.49     3667.44     46.83 o
   2   5   5      328.01      350.91     17.26 o
   3   5   5      496.44      551.50     18.75 o
   4   5   5      629.50      543.82     19.42 o
   5   5   5     1222.99     1192.28     27.64 o
   6   5   5      343.54      277.46     26.73 o
   7   5   5        0.00        0.00     24.19 o
   8   5   5       13.32        0.00     30.94 o
   9   5   5        5.54        0.00     30.74 o
   0   6   5      209.60      172.85     18.45 o
   1   6   5     4383.24     4286.16     53.96 o
   2   6   5     1950.12     1975.11     28.39 o
   3   6   5      316.66      319.88     16.78 o
   4   6   5      306.15      318.81     18.85 o
   5   6   5      103.57       95.29     14.88 o
   6   6   5       38.63       49.19     16.47 o
   7   6   5      155.39      115.43     33.08 o
   8   6   5        2.47        9.48     28.40 o
   9   6   5        8.19        0.00     29.15 o
   1   7   5      930.31      852.97     27.02 o
   2   7   5      103.47      121.57     10.72 o
   3   7   5       48.48       68.39     11.34 o
   4   7   5      426.84      446.93     29.19 o
   5   7   5       12.96       11.41     10.84 o
   6   7   5        2.09        0.00     15.16 o
   7   7   5      230.14      276.88     25.06 o
   8   7   5        2.19       14.15     52.44 o
   9   7   5        2.96       13.50     41.19 o
   0   8   5      682.46      659.95     61.99 o
   1   8   5      974.50     1052.18     28.08 o
   2   8   5      158.29      182.75     13.28 o
   3   8   5       97.25       93.13     12.15 o
   4   8   5       43.74       55.53     10.03 o
   5   8   5      128.34      160.60     19.08 o
   6   8   5      296.96      297.63     30.00 o
   7   8   5        0.26        0.00     19.05 o
   8   8   5        4.31       52.87     38.19 o
   9   8   5        4.48        3.08     38.68 o
   1   9   5      355.43      360.53     19.91 o
   2   9   5        0.96        0.00      8.20 o
   3   9   5       17.09        9.49     10.56 o
   4   9   5      149.84      157.11     11.24 o
   5   9   5       19.90       27.09     17.09 o
   6   9   5       46.42       21.86     22.21 o
   7   9   5      318.98      239.11     35.09 o
   8   9   5        1.40        0.00     35.84 o
   9   9   5        8.33        8.82     44.77 o
   0  10   5      268.48      294.57     58.89 o
   1  10   5      157.53      143.18     15.62 o
   2  10   5       40.87       22.66     13.75 o
   3  10   5      335.93      305.14     25.11 o
   4  10   5      223.05      263.94     15.68 o
   5  10   5        8.34        0.00     25.95 o
   6  10   5      102.53       85.21     22.40 o
   7  10   5       71.76       46.50     26.91 o
   8  10   5       11.94        2.03     48.68 o
   1  11   5        4.27       16.52     14.05 o
   2  11   5       21.93       36.58     11.53 o
   3  11   5       99.22      125.81     18.12 o
   4  11   5      541.49      426.07     24.59 o
   5  11   5      413.58      355.48     35.32 o
   6  11   5       53.97       70.14     22.77 o
   7  11   5       11.33        0.00     24.78 o
   8  11   5       10.72       10.77     24.02 o
   0  12   5      305.45      306.65     32.43 o
   1  12   5        5.52        0.00     12.53 o
   2  12   5      167.04      196.46     16.92 o
   3  12   5        0.60        0.00     10.15 o
   4  12   5      306.34      302.61     23.20 o
   5  12   5      132.63      125.78     26.71 o
   6  12   5        3.38       24.58     20.53 o
   7  12   5        4.22        0.00     27.20 o
   8  12   5        0.06        0.00     32.33 o
   1  13   5      687.12      674.80     33.40 o
   2  13   5       41.70       58.04     16.37 o
   3  13   5        3.25        4.47     12.69 o
   4  13   5      137.13      153.52     26.63 o
   5  13   5       93.35       74.64     25.90 o
   6  13   5        2.48        1.94     22.07 o
   7  13   5        6.62        0.00     27.18 o
   8  13   5        2.00        0.00     42.89 o
   0  14   5        0.90        0.00     59.23 o
   1  14   5       21.04       89.44     18.62 o
   2  14   5      303.27      271.23     29.78 o
   3  14   5       94.19       97.48     15.30 o
   4  14   5       66.23       56.33     17.25 o
   5  14   5       62.75       40.92     24.87 o
   6  14   5        3.93        1.03     21.41 o
   7  14   5        3.89       22.18     30.29 o
   1  15   5       11.20        5.55     15.51 o
   2  15   5      227.26      241.81     25.31 o
   3  15   5        2.60        0.00     13.27 o
   4  15   5       36.63       76.30     23.28 o
   5  15   5       20.30        0.00     41.39 o
   6  15   5        7.40        5.00     23.68 o
   7  15   5       23.38        6.60     37.44 o
   0  16   5      299.20      294.60     39.44 o
   1  16   5       21.83       24.35     17.35 o
   2  16   5       28.34        0.00     15.94 o
   3  16   5      116.72      153.54     36.36 o
   4  16   5       28.24       48.53     20.76 o
   5  16   5       70.03       28.78     29.05 o
   6  16   5        8.95        0.00     28.10 o
   1  17   5       15.35       17.60     18.89 o
   2  17   5       68.05       90.66     21.73 o
   3  17   5       82.76       50.80     18.15 o
   4  17   5        4.73        7.24     21.44 o
   5  17   5       24.33       42.90     32.21 o
   6  17   5       24.08        0.00     33.24 o
   0  18   5      119.87      101.24     32.98 o
   1  18   5       42.72       41.04     19.99 o
   2  18   5        5.52        2.07     18.27 o
   3  18   5      198.05      213.46     24.45 o
   4  18   5        0.04        0.00     21.47 o
   5  18   5        0.40        0.00     31.28 o
   1  19   5       56.70       97.96     31.35 o
   2  19   5        0.52       21.12     19.92 o
   3  19   5        6.39        0.00     17.27 o
   4  19   5        8.09        0.00     20.57 o
   5  19   5       11.91       37.48     39.13 o
   0  20   5       27.68       20.78     69.11 o
   1  20   5        3.76       14.45     26.53 o
   2  20   5        4.51        0.00     30.86 o
   3  20   5        4.73        0.00     17.77 o
   4  20   5        0.17        0.00     29.19 o
   1  21   5        6.37        0.00     23.68 o
   2  21   5        1.74        6.83     21.84 o
   0   0   6     4701.86     4231.03    118.13 o
   1   0   6     4075.93     3884.96     53.60 o
   2   0   6      137.55      153.72     16.53 o
   3   0   6      205.48      251.23     20.07 o
   4   0   6      365.47      455.82     25.45 o
   5   0   6     1401.92     1558.04     50.84 o
   6   0   6       16.48       20.51     18.90 o
   7   0   6      334.20      386.72     52.64 o
   8   0   6       94.71       82.20     42.82 o
   9   0   6       26.20        0.00     40.18 o
   1   1   6     3513.42     3697.66     39.09 o
   2   1   6     1507.74     1409.02     23.92 o
   3   1   6       10.68       20.16      7.15 o
   4   1   6      157.47      169.60     10.14 o
   5   1   6      474.72      507.28     17.70 o
   6   1   6       55.83       60.92     15.04 o
   7   1   6      316.53      335.64     36.79 o
   8   1   6        2.03       20.60     25.72 o
   9   1   6        8.74        0.00     32.02 o
   0   2   6     5251.26     5228.83     62.60 o
   1   2   6     1528.19     1688.11     24.63 o
   2   2   6      433.08      441.92     14.09 o
   3   2   6     3846.36     3874.36     37.50 o
   4   2   6        1.20        0.00      6.90 o
   5   2   6     1427.30     1461.44     24.89 o
   6   2   6       44.23       44.75     15.20 o
   7   2   6        5.03        1.82     26.49 o
   8   2   6        0.42        1.15     31.40 o
   9   2   6        0.72       50.47     34.34 o
   1   3   6     1206.77     1249.00     21.85 o
   2   3   6       54.87       39.04      8.01 o
   3   3   6      139.84      141.35      9.87 o
   4   3   6        0.01        1.41      6.17 o
   5   3   6      146.80      141.76     15.18 o
   6   3   6       75.69       63.34     12.03 o
   7   3   6      222.58      250.77     71.14 o
   8   3   6        8.72        0.00     28.65 o
   9   3   6        4.54        7.93     33.76 o
   0   4   6     2003.44     1971.07     34.96 o
   1   4   6     2051.31     2396.69     31.71 o
   2   4   6     2053.55     2360.13     33.49 o
   3   4   6      749.17      738.29     21.23 o
   4   4   6     1620.54     1748.68     30.94 o
   5   4   6       94.42      109.07     11.57 o
   6   4   6        7.81        0.00     13.82 o
   7   4   6        3.04        5.03     26.13 o
   8   4   6        4.68       21.24     29.25 o
   9   4   6        5.94        9.79     33.11 o
   1   5   6      448.93      448.48     18.22 o
   2   5   6     9133.73     9133.68     76.67 o
   3   5   6       21.84       25.09      9.88 o
   4   5   6       24.63       19.79      8.64 o
   5   5   6      177.66      231.32     18.04 o
   6   5   6      368.40      303.19     23.56 o
   7   5   6      198.44      194.09     35.31 o
   8   5   6        6.51       57.56     31.17 o
   9   5   6        0.25        0.00     39.22 o
   0   6   6    11632.37    12027.01    153.26 o
   1   6   6     1925.95     1970.58     35.58 o
   2   6   6     1286.79     1598.14     30.70 o
   3   6   6      373.57      375.69     15.55 o
   4   6   6      260.22      207.75     12.13 o
   5   6   6        1.22        0.00     11.48 o
   6   6   6      466.88      466.39     31.46 o
   7   6   6        5.30        0.00     14.20 o
   8   6   6       35.72       43.60     32.38 o
   9   6   6       45.03       54.55     36.84 o
   1   7   6     1416.86     1346.28     37.01 o
   2   7   6      256.92      224.23     21.76 o
   3   7   6      145.06      148.89     12.62 o
   4   7   6      145.37      144.86     11.04 o
   5   7   6        4.67       11.39     10.95 o
   6   7   6      178.10      235.79     28.31 o
   7   7   6      255.65      243.25     27.32 o
   8   7   6      143.83       66.86     34.90 o
   9   7   6        6.09        0.00     34.55 o
   0   8   6     9120.79     9781.17    137.19 o
   1   8   6     1398.19     1360.02     31.60 o
   2   8   6      493.92      410.32     23.90 o
   3   8   6      198.01      189.67     18.39 o
   4   8   6        4.29        7.32      8.32 o
   5   8   6      262.91      285.95     23.63 o
   6   8   6       30.21       42.97     18.68 o
   7   8   6        0.00        0.00     17.91 o
   8   8   6        0.00        0.00     35.14 o
   9   8   6       63.01      135.74     49.56 o
   1   9   6       26.00       27.65     11.41 o
   2   9   6       14.71       15.53      8.81 o
   3   9   6      101.80      126.32     17.70 o
   4   9   6      382.63      414.00     27.05 o
   5   9   6      876.09      857.63     36.72 o
   6   9   6      166.10      174.78     31.94 o
   7   9   6       16.84        0.00     21.16 o
   8   9   6       21.93       20.41     49.36 o
   9   9   6       29.83       54.26     44.20 o
   0  10   6      376.59      333.04     31.03 o
   1  10   6      366.11      365.27     27.20 o
   2  10   6      617.06      625.65     26.15 o
   3  10   6      165.57      134.33     18.37 o
   4  10   6        2.67        6.94     10.59 o
   5  10   6      112.79      102.31     26.12 o
   6  10   6       83.71       73.75     23.55 o
   7  10   6       18.95       19.23     24.81 o
   8  10   6        0.00        0.00     26.60 o
   1  11   6       31.89       33.25     13.05 o
   2  11   6       22.20       14.04     14.81 o
   3  11   6      318.68      314.26     23.93 o
   4  11   6       25.60       30.61     13.83 o
   5  11   6      185.07      171.87     31.55 o
   6  11   6       36.05        6.01     20.07 o
   7  11   6        2.22        0.00     26.67 o
   8  11   6        0.91        5.16     24.35 o
   0  12   6        1.98       11.91     18.29 o
   1  12   6        3.59        4.01     14.40 o
   2  12   6      157.57      185.64     18.20 o
   3  12   6      341.56      362.94     19.95 o
   4  12   6       26.32       12.00     13.98 o
   5  12   6        7.24       20.80     20.39 o
   6  12   6       25.02        0.00     20.87 o
   7  12   6       14.09        0.00     25.98 o
   8  12   6        9.71       18.01     28.16 o
   1  13   6        2.06       10.03     14.20 o
   2  13   6      554.94      528.64     27.11 o
   3  13   6       26.73       21.11     13.96 o
   4  13   6      147.50      208.99     33.62 o
   5  13   6       33.86       46.25     23.66 o
   6  13   6        4.31        0.00     22.33 o
   7  13   6       55.22      122.81     35.03 o
   0  14   6     1536.31     1646.59    154.89 o
   1  14   6       12.70        0.00     14.65 o
   2  14   6       13.32        0.00     25.57 o
   3  14   6      233.47      257.61     20.29 o
   4  14   6       83.49       74.23     27.52 o
   5  14   6       52.62       43.62     37.86 o
   6  14   6        0.11        0.00     24.43 o
   7  14   6        2.79        0.00     28.09 o
   1  15   6      243.50      208.49     30.07 o
   2  15   6        4.09       13.12     16.74 o
   3  15   6        1.62        0.00     13.35 o
   4  15   6       82.91      122.43     23.04 o
   5  15   6        3.65        8.32     26.85 o
   6  15   6        4.48        0.00     23.78 o
   7  15   6       46.89       81.75     95.32 o
   0  16   6      225.63      142.00     33.54 o
   1  16   6       40.53       44.55     19.04 o
   2  16   6       82.78       47.20     20.05 o
   3  16   6       53.07       63.25     17.75 o
   4  16   6       16.96       17.14     34.96 o
   5  16   6       42.82        0.00     24.87 o
   6  16   6        2.42        0.00     61.96 o
   1  17   6       26.06       14.58     18.26 o
   2  17   6       10.64        0.00     17.42 o
   3  17   6       17.28        0.00     16.45 o
   4  17   6        9.30       58.85     22.28 o
   5  17   6       63.91       52.65     28.81 o
   6  17   6        4.22       24.27     38.48 o
   0  18   6      150.95      238.18     52.08 o
   1  18   6       22.63       28.66     19.40 o
   2  18   6       37.52       24.01     19.98 o
   3  18   6        1.33        8.54     17.81 o
   4  18   6       28.06       41.27     26.10 o
   5  18   6        2.96       51.59     37.79 o
   1  19   6       30.16       33.55     21.37 o
   2  19   6       24.55       28.10     20.59 o
   3  19   6       28.78       31.35     22.79 o
   4  19   6        0.00        6.50     23.30 o
   0  20   6        1.38        0.00     25.19 o
   1  20   6       40.92       19.14     20.45 o
   2  20   6        0.00        0.00     25.13 o
   3  20   6       28.72        8.15     19.76 o
   1  21   6       17.48        3.70     20.38 o
   2  21   6        8.35        5.83     22.40 o
   1   1   7      299.58      346.94     14.24 o
   2   1   7        3.38       24.65      7.95 o
   3   1   7      669.05      655.90     18.89 o
   4   1   7      921.26      936.95     20.76 o
   5   1   7      413.76      397.38     11.96 o
   6   1   7        4.78       20.03     14.44 o
   7   1   7       77.84       30.89     26.81 o
   8   1   7        9.54        0.00     37.67 o
   9   1   7        0.01        0.00     43.81 o
   0   2   7        0.22        0.00      9.21 o
   1   2   7     1892.04     1897.79     27.99 o
   2   2   7       15.33        9.26      7.50 o
   3   2   7     3037.34     3221.13     37.44 o
   4   2   7        5.62        1.56      6.46 o
   5   2   7      537.89      500.27     17.77 o
   6   2   7       50.44       33.01     10.88 o
   7   2   7      126.42      200.48     35.40 o
   8   2   7        9.27       20.54     31.13 o
   9   2   7       58.53       67.20     37.61 o
   1   3   7       42.63       51.29      9.22 o
   2   3   7     3803.52     3694.51     38.88 o
   3   3   7     2418.68     2196.45     32.28 o
   4   3   7      138.29      136.74     10.02 o
   5   3   7      114.70      130.77     12.02 o
   6   3   7      195.78      263.76     34.48 o
   7   3   7       68.55       42.29     27.35 o
   8   3   7       27.21        0.00     28.37 o
   9   3   7       13.13       34.17     34.50 o
   0   4   7      392.40      419.90     18.88 o
   1   4   7     1860.01     1702.06     27.49 o
   2   4   7       39.61       50.85     11.81 o
   3   4   7      645.40      668.38     18.38 o
   4   4   7      520.31      580.24     17.26 o
   5   4   7      208.18      193.21     15.29 o
   6   4   7       36.85       21.43     15.17 o
   7   4   7      104.57      146.85     32.36 o
   8   4   7       10.04        0.00     29.98 o
   9   4   7        0.64        0.00     27.87 o
   1   5   7     5620.87     5895.40     64.28 o
   2   5   7     1978.56     1830.70     26.50 o
   3   5   7      836.31      747.68     21.69 o
   4   5   7      396.70      458.11     14.92 o
   5   5   7        6.50        1.33     10.63 o
   6   5   7       76.21       50.52     16.59 o
   7   5   7        0.22        0.00     17.49 o
   8   5   7      134.56      103.28     50.44 o
   9   5   7        3.04       17.82     34.46 o
   0   6   7      534.66      628.75     32.84 o
   1   6   7     1867.50     1881.83     54.20 o
   2   6   7      848.14      855.38     20.98 o
   3   6   7      426.82      465.49     19.42 o
   4   6   7      801.14      742.16     20.17 o
   5   6   7       76.89      105.03     15.68 o
   6   6   7       24.15       16.82     15.94 o
   7   6   7        4.38        6.26     26.34 o
   8   6   7       24.77        0.00     29.34 o
   9   6   7       67.75       57.50     38.11 o
   1   7   7        5.46        2.14     10.41 o
   2   7   7     2349.45     2201.09     38.81 o
   3   7   7        0.62        0.00      9.33 o
   4   7   7      139.07      138.24     12.24 o
   5   7   7      294.50      290.00     31.52 o
   6   7   7       18.92        3.94     19.44 o
   7   7   7       46.70       69.50     20.22 o
   8   7   7        4.97        0.00     27.53 o
   9   7   7        0.42        0.00     67.70 o
   0   8   7      348.62      328.04     40.57 o
   1   8   7      184.96      231.09     17.11 o
   2   8   7      183.12      145.05     14.77 o
   3   8   7      220.52      235.95     17.38 o
   4   8   7      142.35      137.47     13.45 o
   5   8   7        2.59        0.00     17.03 o
   6   8   7       83.88       72.14     24.51 o
   7   8   7      234.83      283.31     36.66 o
   8   8   7        0.01       61.22     38.78 o
   9   8   7        4.59       28.72     37.81 o
   1   9   7      414.69      462.10     23.37 o
   2   9   7      514.26      452.52     21.98 o
   3   9   7      226.70      201.18     19.88 o
   4   9   7      126.51      130.59     13.95 o
   5   9   7       76.86       68.27     18.11 o
   6   9   7       17.05       33.96     18.60 o
   7   9   7       84.38       82.15     23.11 o
   8   9   7       34.36       46.91     21.12 o
   0  10   7      804.65      791.66     74.21 o
   1  10   7      925.50     1004.78     31.15 o
   2  10   7       59.72       18.93     10.33 o
   3  10   7        0.03        0.00     12.56 o
   4  10   7       37.50       37.57     13.74 o
   5  10   7      826.85      826.12     68.42 o
   6  10   7      148.33      153.99     24.51 o
   7  10   7       27.73       29.01     26.10 o
   8  10   7        1.51        0.00     22.66 o
   1  11   7      795.44      806.23     33.98 o
   2  11   7       87.32       96.65     14.14 o
   3  11   7       42.68       38.42     16.05 o
   4  11   7      516.48      536.97     27.21 o
   5  11   7      134.13      162.52     26.09 o
   6  11   7        0.85        4.13     30.76 o
   7  11   7       10.06        9.42     25.92 o
   8  11   7       31.97      102.65     36.01 o
   0  12   7     1207.41      953.72     50.78 o
   1  12   7      158.53      162.52     18.60 o
   2  12   7      174.36      165.77     21.07 o
   3  12   7      110.47      102.48     20.11 o
   4  12   7      368.93      364.40     36.10 o
   5  12   7       32.05       12.49     21.46 o
   6  12   7        5.75        0.00     19.36 o
   7  12   7       21.80        4.78     27.80 o
   8  12   7        6.93       74.59     35.55 o
   1  13   7       64.82       63.98     18.60 o
   2  13   7     1085.96     1085.13     40.70 o
   3  13   7        2.32        0.00     14.91 o
   4  13   7       17.43       42.59     17.35 o
   5  13   7        4.89        0.00     20.56 o
   6  13   7        8.26       11.40     21.30 o
   7  13   7       13.04       25.17     37.51 o
   0  14   7       14.24        0.00     21.18 o
   1  14   7       94.40       68.63     26.24 o
   2  14   7       58.98       52.71     17.40 o
   3  14   7       51.60       60.70     15.37 o
   4  14   7       99.79       57.22     29.09 o
   5  14   7       11.12        2.78     22.38 o
   6  14   7        1.70        0.00     23.33 o
   7  14   7       38.58       52.04     40.69 o
   1  15   7       30.30       46.59     18.94 o
   2  15   7      883.49     1055.23    103.38 o
   3  15   7       72.32       93.43     24.29 o
   4  15   7        0.00        0.00     20.05 o
   5  15   7        4.32       12.21     25.49 o
   6  15   7       32.31        0.00     29.98 o
   7  15   7        8.15       26.33     39.66 o
   0  16   7      352.18      466.59     48.03 o
   1  16   7       82.01      123.35     22.96 o
   2  16   7        8.67       10.69     17.39 o
   3  16   7       74.81       96.85     19.35 o
   4  16   7        0.52       17.70     20.56 o
   5  16   7        0.01        0.00     32.95 o
   6  16   7       11.77        0.00     34.40 o
   1  17   7        0.32        0.00     17.87 o
   2  17   7        0.91       23.83     18.53 o
   3  17   7        1.88        5.85     16.54 o
   4  17   7       50.93       57.13     23.24 o
   5  17   7        0.66       11.20     35.67 o
   6  17   7       15.00       48.57     38.92 o
   0  18   7        3.57       11.99     36.08 o
   1  18   7       15.96       18.88     20.16 o
   2  18   7        5.04       17.75     22.11 o
   3  18   7       56.81       69.00     19.84 o
   4  18   7        4.47       11.48     22.41 o
   5  18   7        0.29        0.00     33.02 o
   1  19   7        0.65        0.00     18.43 o
   2  19   7        3.39       20.99     19.42 o
   3  19   7       10.23       26.58     23.78 o
   4  19   7       11.41       33.54     23.71 o
   0  20   7       34.45       37.46     36.77 o
   1  20   7        2.01        0.00     19.35 o
   2  20   7        0.02        7.76     21.00 o
   3  20   7        2.34       17.25     20.82 o
   1  21   7        6.57       17.64     21.94 o
   2  21   7       39.30       59.41     25.00 o
   0   0   8     5923.98     6158.27    111.43 o
   1   0   8      354.42      365.54     18.24 o
   2   0   8       70.63      130.72     20.05 o
   3   0   8     1531.22     1459.93     42.52 o
   4   0   8      157.80      151.71     16.25 o
   5   0   8      418.77      398.28     21.50 o
   6   0   8      230.87      238.41     37.32 o
   7   0   8      493.14      324.08     74.89 o
   8   0   8        8.59        0.00     44.94 o
   9   0   8        5.55       74.89     68.08 o
   1   1   8     5243.10     5330.99     53.58 o
   2   1   8       83.74       93.05     11.73 o
   3   1   8        6.90        0.00      8.29 o
   4   1   8      220.28      250.95     16.53 o
   5   1   8        5.89        7.46      6.64 o
   6   1   8       50.72       59.15     15.15 o
   7   1   8        2.19        0.00     28.41 o
   8   1   8       21.64        0.00     43.21 o
   9   1   8        3.05      103.68     46.21 o
   0   2   8      470.68      511.12     26.24 o
   1   2   8     1429.02     1419.54     37.76 o
   2   2   8      517.47      436.14     14.25 o
   3   2   8        7.68       16.91      9.31 o
   4   2   8        0.26        0.00      7.29 o
   5   2   8      695.49      696.39     22.04 o
   6   2   8       13.69       15.82     12.56 o
   7   2   8       63.09       52.01     28.65 o
   8   2   8        2.20        7.01     30.49 o
   9   2   8        4.55        0.00     30.60 o
   1   3   8       14.36       28.46      9.70 o
   2   3   8      482.00      507.68     24.70 o
   3   3   8       13.29       22.66      9.64 o
   4   3   8        0.08        0.00      7.04 o
   5   3   8       83.68       93.91      9.19 o
   6   3   8       40.37       45.37     13.87 o
   7   3   8        6.43        6.35     25.46 o
   8   3   8       38.76        0.00     27.98 o
   9   3   8        4.59       38.36     37.17 o
   0   4   8      112.26      132.27     13.19 o
   1   4   8      635.74      643.55     24.09 o
   2   4   8       65.91       62.28     10.50 o
   3   4   8      616.59      677.97     19.45 o
   4   4   8      269.89      271.39     15.45 o
   5   4   8       10.93       13.12      9.14 o
   6   4   8       14.97       14.92     14.35 o
   7   4   8      161.98      193.96     45.92 o
   8   4   8        7.15        0.00     27.24 o
   9   4   8        7.32        0.00     41.39 o
   1   5   8       71.17       83.66     12.38 o
   2   5   8     1661.47     1872.82     32.63 o
   3   5   8      562.72      509.86     19.85 o
   4   5   8        2.68       14.02      7.56 o
   5   5   8       73.62       74.34     10.67 o
   6   5   8        2.13        0.00     15.53 o
   7   5   8        4.09        0.22     16.39 o
   8   5   8       11.01        0.00     27.54 o
   9   5   8       19.29       52.53     37.85 o
   0   6   8     9707.48     9836.49    135.16 o
   1   6   8      216.80      234.85     15.96 o
   2   6   8      731.77      808.06     20.96 o
   3   6   8       16.78       22.23      9.21 o
   4   6   8      648.59      599.02     21.81 o
   5   6   8      542.27      531.56     34.05 o
   6   6   8        1.96        0.00     14.79 o
   7   6   8       10.22        0.00     16.41 o
   8   6   8        0.42        0.00     39.82 o
   9   6   8        9.52        0.00     53.51 o
   1   7   8      278.10      282.97     17.53 o
   2   7   8      188.03      179.10     15.18 o
   3   7   8       38.07       32.02     11.49 o
   4   7   8      957.20      974.97     28.58 o
   5   7   8      129.03      170.01     18.45 o
   6   7   8      336.54      377.63     28.82 o
   7   7   8        8.87        5.69     16.96 o
   8   7   8       86.66       72.63     39.59 o
   9   7   8        0.55        0.00     30.38 o
   0   8   8       18.14        0.00     16.91 o
   1   8   8      115.20      126.59     14.39 o
   2   8   8       44.37       32.03     12.56 o
   3   8   8      420.39      388.62     22.18 o
   4   8   8      258.76      209.27     17.79 o
   5   8   8       93.78       71.48     17.97 o
   6   8   8      104.99       71.81     24.76 o
   7   8   8        1.16       29.13     22.38 o
   8   8   8        3.40       19.91     39.83 o
   9   8   8        1.14        0.00     64.00 o
   1   9   8       24.03       22.74     12.20 o
   2   9   8        0.74        9.80     12.50 o
   3   9   8      144.92      136.85     16.77 o
   4   9   8       94.32      123.37     15.77 o
   5   9   8      133.21      131.82     21.91 o
   6   9   8        0.00       29.45     31.82 o
   7   9   8       69.57       45.82     35.28 o
   8   9   8       37.99       40.62     23.35 o
   0  10   8        2.42        0.00     16.78 o
   1  10   8      342.94      338.17     22.24 o
   2  10   8      360.19      305.14     20.95 o
   3  10   8        8.99       10.17     14.99 o
   4  10   8      238.78      194.87     19.11 o
   5  10   8      187.90      216.76     27.64 o
   6  10   8      227.62      233.30     32.74 o
   7  10   8       20.49        0.00     25.38 o
   8  10   8       11.47       23.50     26.95 o
   1  11   8       58.52       71.46     15.26 o
   2  11   8      560.27      607.18     42.47 o
   3  11   8      468.47      485.50     31.05 o
   4  11   8       14.36       13.22     13.59 o
   5  11   8      235.95      267.53     29.72 o
   6  11   8       27.08       30.15     20.39 o
   7  11   8        5.78       19.32     35.11 o
   8  11   8        2.01        0.00     29.47 o
   0  12   8      651.51      757.57     52.10 o
   1  12   8      114.80      119.90     21.78 o
   2  12   8        0.74        1.40     17.49 o
   3  12   8     1228.37     1178.94     50.36 o
   4  12   8        4.41        0.00     14.52 o
   5  12   8       13.91       12.50     20.78 o
   6  12   8       34.03       27.83     20.67 o
   7  12   8        4.76       34.10     36.27 o
   8  12   8        4.72       23.41     34.84 o
   1  13   8      476.31      459.88     30.00 o
   2  13   8      625.71      668.52     32.44 o
   3  13   8      132.11      171.78     25.89 o
   4  13   8      106.54       90.53     18.85 o
   5  13   8        0.51        2.92     11.86 o
   6  13   8       16.84       43.58     27.03 o
   7  13   8       11.20        0.00     34.40 o
   0  14   8      984.30     1089.17    124.25 o
   1  14   8      688.03      736.84     37.61 o
   2  14   8       25.46       39.29     17.54 o
   3  14   8       39.51       62.00     19.13 o
   4  14   8       93.91      116.95     36.36 o
   5  14   8        0.89        0.00     14.74 o
   6  14   8        7.23        0.00     29.13 o
   7  14   8        6.58       24.99     48.34 o
   1  15   8       26.20        8.79     17.42 o
   2  15   8       13.58       42.26     18.30 o
   3  15   8       21.23        7.02     15.35 o
   4  15   8       88.20      105.51     22.78 o
   5  15   8       16.82       24.58     30.06 o
   6  15   8        0.69        8.37     27.91 o
   0  16   8      614.03      529.43     48.30 o
   1  16   8       18.66       19.26     19.00 o
   2  16   8       94.19      102.65     22.85 o
   3  16   8        6.20       17.97     20.95 o
   4  16   8      163.39      106.01     24.50 o
   5  16   8       17.64       44.86     49.02 o
   6  16   8        5.98        7.83     37.07 o
   1  17   8        1.35        0.00     16.82 o
   2  17   8        4.91        5.79     18.86 o
   3  17   8        4.50        0.00     14.43 o
   4  17   8        7.54       23.08     24.03 o
   5  17   8        5.45       31.55     34.02 o
   0  18   8       26.84       71.57     39.49 o
   1  18   8        8.22        0.00     18.59 o
   2  18   8       18.55        0.00     19.46 o
   3  18   8        2.53       19.54     17.91 o
   4  18   8        3.40        0.00     28.10 o
   5  18   8        1.21       10.39     34.90 o
   1  19   8        0.05        0.00     19.64 o
   2  19   8        0.56        0.00     17.78 o
   3  19   8        8.06       18.36     18.77 o
   4  19   8        1.68        0.00     22.56 o
   0  20   8        2.11        0.00     31.05 o
   1  20   8        5.89       25.32     22.56 o
   2  20   8        0.03        0.00     21.05 o
   3  20   8        0.03        0.00     24.75 o
   1  21   8        5.24        0.00     21.85 o
   1   1   9       45.23       48.80     10.71 o
   2   1   9       29.98       40.15      9.02 o
   3   1   9      191.15      169.11     13.25 o
   4   1   9      520.27      560.97     21.04 o
   5   1   9       22.02       28.64      8.51 o
   6   1   9        1.61        0.00     12.85 o
   7   1   9       96.67       49.90     41.54 o
   8   1   9        6.91       54.77     39.65 o
   9   1   9        6.19       20.83     42.51 o
   0   2   9     1911.02     2003.27     38.59 o
   1   2   9      181.16      153.69     12.75 o
   2   2   9     2650.63     2792.35     33.38 o
   3   2   9       19.62       20.07     10.62 o
   4   2   9       28.78       27.58     10.42 o
   5   2   9       35.40       24.76      8.93 o
   6   2   9      359.19      363.87     22.65 o
   7   2   9        6.40        0.00     25.23 o
   8   2   9        8.04        0.00     28.40 o
   9   2   9        4.22       75.63     45.74 o
   1   3   9       67.26       85.67     10.96 o
   2   3   9      371.21      332.19     15.94 o
   3   3   9      288.49      342.53     18.62 o
   4   3   9      405.65      400.85     17.18 o
   5   3   9        7.99       15.05      8.26 o
   6   3   9      301.31      276.90     21.20 o
   7   3   9       40.37       61.69     29.95 o
   8   3   9       13.06       10.05     29.42 o
   9   3   9        1.25        0.00     47.22 o
   0   4   9    23791.09    24167.66    234.83 o
   1   4   9        2.12       10.91      9.42 o
   2   4   9      453.39      363.53     17.74 o
   3   4   9      216.44      214.47     14.19 o
   4   4   9      121.50      114.82     12.66 o
   5   4   9       48.32       50.20     13.14 o
   6   4   9      126.77      141.26     20.08 o
   7   4   9        1.58        0.00     14.83 o
   8   4   9       23.83        0.00     27.50 o
   9   4   9        3.99        0.00     32.15 o
   1   5   9       88.89       84.76     11.55 o
   2   5   9       64.97      118.44     12.85 o
   3   5   9        5.48        0.00      9.52 o
   4   5   9      173.84      187.09     13.74 o
   5   5   9        3.96        5.50      8.50 o
   6   5   9       21.76       19.55     17.37 o
   7   5   9        9.40       14.07     17.32 o
   8   5   9        9.26       18.16     31.69 o
   9   5   9        4.88        2.44     32.85 o
   0   6   9     3001.55     3025.14     66.11 o
   1   6   9      240.01      232.72     16.44 o
   2   6   9     1926.43     2156.51     37.28 o
   3   6   9        1.17        5.50     10.15 o
   4   6   9      111.82      115.70     11.28 o
   5   6   9      125.46      163.90     17.71 o
   6   6   9       26.61       36.34     17.64 o
   7   6   9        3.57       39.05     18.11 o
   8   6   9       16.27       38.56     32.94 o
   9   6   9        0.35       26.81     45.97 o
   1   7   9        7.39        1.05     13.55 o
   2   7   9     1345.45     1399.28     27.59 o
   3   7   9      244.01      251.43     18.40 o
   4   7   9      129.07      132.09     15.12 o
   5   7   9      113.57      122.79     15.04 o
   6   7   9        6.63        7.18     17.94 o
   7   7   9        0.25        4.15     16.98 o
   8   7   9        9.67       19.43     30.23 o
   9   7   9        3.48        0.00     39.72 o
   0   8   9        1.59       17.08     16.83 o
   1   8   9       12.14       25.21     11.59 o
   2   8   9     2672.08     2558.48     45.84 o
   3   8   9      147.70      149.78     15.54 o
   4   8   9        0.01        0.00     11.92 o
   5   8   9       65.03       96.41     22.09 o
   6   8   9      335.09      335.01     36.96 o
   7   8   9       25.89        4.47     28.55 o
   8   8   9       10.39       40.20     26.93 o
   1   9   9       73.58       67.56     25.72 o
   2   9   9       27.06       47.18     14.11 o
   3   9   9       60.10       63.41     24.72 o
   4   9   9      370.99      353.32     21.84 o
   5   9   9        3.89        0.00     11.37 o
   6   9   9      190.29      145.56     30.30 o
   7   9   9        1.64        0.00     20.40 o
   8   9   9        0.89        0.68     38.81 o
   0  10   9     3252.65     3453.13     77.92 o
   1  10   9      541.25      501.38     35.70 o
   2  10   9      235.97      243.42     20.59 o
   3  10   9      154.03      197.92     19.09 o
   4  10   9        1.14        1.36     13.23 o
   5  10   9        9.88        4.70     12.71 o
   6  10   9       22.24       27.09     24.17 o
   7  10   9        7.60        0.00     25.48 o
   8  10   9        7.95       24.57     32.46 o
   1  11   9       58.18       35.09     14.66 o
   2  11   9       11.85       21.17     16.55 o
   3  11   9        7.88       10.74     15.95 o
   4  11   9       66.38       77.22     18.14 o
   5  11   9       22.15       22.26     18.51 o
   6  11   9       11.61        0.00     33.82 o
   7  11   9       15.22        0.00     31.40 o
   8  11   9       69.12        2.04     54.13 o
   0  12   9     3083.56     3235.24     92.19 o
   1  12   9       61.26       60.29     20.87 o
   2  12   9      139.98      112.50     18.06 o
   3  12   9       87.41      115.64     23.39 o
   4  12   9        1.93        2.76     15.45 o
   5  12   9       72.96       79.21     23.39 o
   6  12   9      177.75      188.33     34.35 o
   7  12   9        0.82        0.00     35.65 o
   1  13   9        2.92        0.00     14.12 o
   2  13   9      591.96      663.34     32.19 o
   3  13   9        4.39        3.43     13.67 o
   4  13   9       18.67       23.45     16.24 o
   5  13   9        9.06       17.08     16.35 o
   6  13   9        8.08        0.00     25.69 o
   7  13   9        0.34        0.00     37.51 o
   0  14   9      807.69      984.47     62.80 o
   1  14   9        3.03        9.48     21.82 o
   2  14   9      673.35      719.96     42.86 o
   3  14   9        3.86       19.59     18.71 o
   4  14   9       13.75        0.00     16.77 o
   5  14   9        6.49       13.57     17.27 o
   6  14   9        2.06        9.49     27.71 o
   7  14   9       11.53        0.00     41.87 o
   1  15   9        1.22        3.96     17.71 o
   2  15   9      211.22      226.06     26.01 o
   3  15   9        8.12       14.11     15.21 o
   4  15   9        4.18       17.36     20.13 o
   5  15   9        3.32        0.82     17.10 o
   6  15   9       21.38       56.86     29.77 o
   0  16   9      166.34      118.04     34.36 o
   1  16   9       52.48       43.77     25.35 o
   2  16   9      371.72      471.81     32.65 o
   3  16   9        0.25       18.86     19.11 o
   4  16   9       59.50       29.55     23.10 o
   5  16   9        0.50        2.00     18.90 o
   6  16   9       35.23      107.85     52.43 o
   1  17   9       26.52       52.94     21.95 o
   2  17   9       52.63       79.74     20.60 o
   3  17   9       30.10       15.28     17.99 o
   4  17   9       85.22       77.43     25.72 o
   5  17   9        5.30      113.83     39.54 o
   0  18   9       97.78      130.45     35.06 o
   1  18   9        8.42        0.00     23.68 o
   2  18   9       30.11       35.12     21.06 o
   3  18   9        5.10        0.00     19.85 o
   4  18   9       12.47        7.85     25.59 o
   1  19   9        0.58        2.09     20.74 o
   2  19   9       39.01       25.22     21.66 o
   3  19   9        1.80       50.51     26.92 o
   4  19   9       20.94       54.33     26.40 o
   0  20   9       58.42      115.94     37.47 o
   1  20   9        0.00        0.00     20.67 o
   2  20   9        0.71        0.00     19.14 o
   0   0  10        1.19        8.67     18.12 o
   1   0  10      265.43      251.98     18.12 o
   2   0  10     2336.30     2542.57     44.88 o
   3   0  10      512.64      437.35     26.27 o
   4   0  10       20.21       20.17     12.49 o
   5   0  10       17.31        5.55     16.23 o
   6   0  10        0.53        0.00     17.36 o
   7   0  10       22.33        0.00     36.77 o
   8   0  10        0.12       44.26     53.11 o
   9   0  10       12.37        0.00     49.70 o
   1   1  10      120.63       81.56     10.92 o
   2   1  10      833.13      809.64     20.44 o
   3   1  10       20.82       12.93     10.10 o
   4   1  10      457.27      421.06     19.74 o
   5   1  10        9.21        5.17     14.03 o
   6   1  10       15.45       18.75     20.50 o
   7   1  10       26.18       24.16     36.07 o
   8   1  10        6.07        0.00     37.32 o
   9   1  10        0.06       11.71     40.68 o
   0   2  10     4569.82     4868.01     68.39 o
   1   2  10      456.17      483.49     18.85 o
   2   2  10        2.66        0.00      7.00 o
   3   2  10       24.21       21.80     11.71 o
   4   2  10        2.36       18.18     10.42 o
   5   2  10      151.94      172.00     14.97 o
   6   2  10       40.03       15.93     11.06 o
   7   2  10        7.39       24.49     22.79 o
   8   2  10        0.00        0.00     45.96 o
   9   2  10        3.54       17.17     39.26 o
   1   3  10      414.19      489.58     20.85 o
   2   3  10     2196.63     2345.28     36.21 o
   3   3  10      145.33      162.86     15.62 o
   4   3  10       10.00        3.65     10.36 o
   5   3  10        9.05       13.94     10.45 o
   6   3  10       95.49      136.57     13.37 o
   7   3  10        1.13       13.32     15.36 o
   8   3  10        1.60        0.00     40.85 o
   9   3  10        0.03        0.00     39.84 o
   0   4  10      202.78      203.14     23.19 o
   1   4  10     1968.32     2207.19     35.28 o
   2   4  10       39.86       46.58     10.84 o
   3   4  10      750.28      855.24     41.92 o
   4   4  10      429.66      437.63     23.04 o
   5   4  10       32.24       30.85     11.81 o
   6   4  10       25.69       10.63     16.30 o
   7   4  10       16.84       11.87     22.10 o
   8   4  10        0.31        0.00     29.42 o
   9   4  10        1.12       25.19     42.85 o
   1   5  10        0.32        0.99     10.06 o
   2   5  10     1247.86     1324.26     30.27 o
   3   5  10       38.99       45.73     15.31 o
   4   5  10       35.50       21.83     10.62 o
   5   5  10       34.78       32.25     11.44 o
   6   5  10       22.51        8.20     16.49 o
   7   5  10       11.20       11.83     19.81 o
   8   5  10       42.67       10.13     32.38 o
   9   5  10        0.05       29.26     46.64 o
   0   6  10      806.82      878.19     39.24 o
   1   6  10        1.26        0.00     10.67 o
   2   6  10     1694.69     1721.73     42.22 o
   3   6  10      229.16      236.91     15.36 o
   4   6  10       54.79       53.63     12.23 o
   5   6  10       17.49        3.85     11.40 o
   6   6  10       21.49        8.63     25.71 o
   7   6  10        9.10        0.09     18.44 o
   8   6  10        6.77        0.00     34.50 o
   9   6  10        0.74        0.00     42.82 o
   1   7  10      394.94      434.55     24.41 o
   2   7  10        0.18        0.00     12.06 o
   3   7  10        2.01        0.00     10.85 o
   4   7  10      490.38      493.72     22.98 o
   5   7  10       60.34       68.22     13.51 o
   6   7  10       44.24       33.77     30.34 o
   7   7  10        0.87        2.73     17.35 o
   8   7  10        2.86       16.51     21.24 o
   0   8  10      377.70      426.12     33.40 o
   1   8  10      483.44      442.72     27.81 o
   2   8  10      374.53      408.60     18.08 o
   3   8  10        2.31        4.16     14.92 o
   4   8  10      680.25      730.18     45.93 o
   5   8  10      403.55      414.71     21.02 o
   6   8  10       49.07       40.23     21.25 o
   7   8  10        0.46       13.65     21.51 o
   8   8  10       32.10        0.00     43.93 o
   1   9  10      530.37      537.16     27.61 o
   2   9  10        3.39       16.66     15.56 o
   3   9  10      168.86      199.04     23.26 o
   4   9  10      516.88      535.95     26.74 o
   5   9  10       26.69       23.08     13.96 o
   6   9  10        1.50       12.80     30.75 o
   7   9  10       26.70       30.11     24.27 o
   8   9  10       36.09      172.91     37.77 o
   0  10  10     1992.44     2016.52     65.19 o
   1  10  10       88.12      115.97     25.99 o
   2  10  10        1.08       24.18     14.28 o
   3  10  10       32.11       15.63     12.63 o
   4  10  10      147.39      174.52     19.45 o
   5  10  10      107.13       76.72     18.28 o
   6  10  10      298.31      213.05     42.93 o
   7  10  10       10.99       21.84     25.74 o
   8  10  10        0.20        0.00     29.97 o
   1  11  10      200.13      165.95     19.85 o
   2  11  10     1315.90     1429.09     39.92 o
   3  11  10       62.11       33.80     15.48 o
   4  11  10        5.20        0.00     23.35 o
   5  11  10       12.57        0.00     15.57 o
   6  11  10       17.13        0.00     29.92 o
   7  11  10        8.03        0.00     32.72 o
   8  11  10        2.78       10.13     34.89 o
   0  12  10      411.65      384.59     40.51 o
   1  12  10      353.92      275.10     23.74 o
   2  12  10      105.62       81.78     17.58 o
   3  12  10      310.76      362.18     54.93 o
   4  12  10      140.49      123.70     21.85 o
   5  12  10        1.91        0.00     15.28 o
   6  12  10       21.28        0.00     27.24 o
   7  12  10        0.20       11.32     37.89 o
   1  13  10      150.69      178.60     26.10 o
   2  13  10      198.42      206.44     23.94 o
   3  13  10        9.79        0.00     17.90 o
   4  13  10       61.43       54.22     21.89 o
   5  13  10       45.15       59.04     18.67 o
   6  13  10        0.00        0.00     32.71 o
   7  13  10        6.70       15.27     38.43 o
   0  14  10      490.03      504.55     48.03 o
   1  14  10      104.54       96.47     21.58 o
   2  14  10        9.98        0.00     18.26 o
   3  14  10       25.05        2.12     14.71 o
   4  14  10       50.85        8.93     19.43 o
   5  14  10        0.80        0.00     17.83 o
   6  14  10        0.01        0.00     28.21 o
   1  15  10       15.60        0.00     18.41 o
   2  15  10      112.18       90.38     19.78 o
   3  15  10        6.79        0.00     15.64 o
   4  15  10       65.88       48.90     22.59 o
   5  15  10        1.58        0.00     22.81 o
   6  15  10       13.41        0.00     25.94 o
   0  16  10      350.65      371.39    112.34 o
   1  16  10        0.48        0.00     17.64 o
   2  16  10       47.20       13.69     19.43 o
   3  16  10       37.02       38.48     16.79 o
   4  16  10       74.85       75.38     24.31 o
   5  16  10        0.82        0.00     19.35 o
   1  17  10       18.78       28.31     19.89 o
   2  17  10       24.09       15.01     19.82 o
   3  17  10        0.77        6.94     18.02 o
   4  17  10       45.04       32.20     38.88 o
   5  17  10       12.69       37.74     22.01 o
   0  18  10        0.90       34.32     31.12 o
   1  18  10        2.28        0.00     28.28 o
   2  18  10       17.31       41.31     40.68 o
   3  18  10       14.79        0.00     17.12 o
   4  18  10        0.06       22.69     24.78 o
   1  19  10        2.12        0.00     20.97 o
   2  19  10       28.73       38.47     23.88 o
   3  19  10        1.01        0.00     29.30 o
   0  20  10       16.04        0.00     31.25 o
   1  20  10        1.17        0.00     22.46 o
   2  20  10        0.43        0.00     20.44 o
   1   1  11        4.43        7.33     13.75 o
   2   1  11        5.71        0.00      8.06 o
   3   1  11        4.54        3.32     10.72 o
   4   1  11      251.13      267.74     17.58 o
   5   1  11       22.53       15.92     13.08 o
   6   1  11       54.85       22.84     15.93 o
   7   1  11      106.01       89.91     18.84 o
   8   1  11        1.90        0.00     45.62 o
   9   1  11        2.95        6.01     78.98 o
   0   2  11      306.52      315.97     20.19 o
   1   2  11     4599.57     4901.20     63.15 o
   2   2  11      534.39      509.19     20.73 o
   3   2  11       80.05       83.69     12.89 o
   4   2  11        2.19       11.27     11.49 o
   5   2  11      456.01      392.08     35.68 o
   6   2  11        4.84       14.08     18.17 o
   7   2  11      310.70      271.66     37.23 o
   8   2  11       27.60       50.64     43.52 o
   9   2  11        0.18       39.40     45.95 o
   1   3  11       56.98       42.81     11.46 o
   2   3  11       74.19      122.80     13.35 o
   3   3  11      556.51      635.09     28.56 o
   4   3  11      107.22      115.31     16.03 o
   5   3  11      258.66      293.92     25.68 o
   6   3  11       11.82       19.19     12.46 o
   7   3  11        0.32       10.84     19.36 o
   8   3  11       84.29      125.01     51.99 o
   9   3  11        3.07       54.46     46.21 o
   0   4  11      801.94      906.51     28.98 o
   1   4  11     2634.79     2824.45     41.47 o
   2   4  11      655.91      726.50     25.50 o
   3   4  11      378.69      377.81     21.25 o
   4   4  11      169.13      189.91     16.56 o
   5   4  11      682.59      700.53     28.43 o
   6   4  11       55.39       42.02     14.77 o
   7   4  11       14.71        1.90     26.29 o
   8   4  11        1.55        1.26     37.95 o
   9   4  11       59.67        0.00     48.14 o
   1   5  11     1758.20     1985.37     35.17 o
   2   5  11      108.92      119.28     13.82 o
   3   5  11       55.54       75.71     15.70 o
   4   5  11       90.02       93.91     15.13 o
   5   5  11        5.98        0.00     12.69 o
   6   5  11       58.60       72.05     13.08 o
   7   5  11        7.51        4.43     17.74 o
   8   5  11       44.45       12.42     43.23 o
   9   5  11        0.06        0.00     45.67 o
   0   6  11     6529.43     6236.49    117.29 o
   1   6  11       43.96       25.76     12.65 o
   2   6  11      354.26      368.34     20.58 o
   3   6  11     1129.38     1048.23     34.64 o
   4   6  11       83.20       94.11     13.93 o
   5   6  11      125.43       96.10     14.22 o
   6   6  11       11.16        0.00     16.08 o
   7   6  11        0.06        0.00     19.33 o
   8   6  11       16.01       27.27     22.19 o
   1   7  11       31.56       36.73     16.34 o
   2   7  11      825.70      815.38     31.39 o
   3   7  11       41.51       26.50     14.43 o
   4   7  11        0.12        0.00     11.98 o
   5   7  11      148.69      143.99     16.04 o
   6   7  11        1.72       21.03     22.07 o
   7   7  11       12.70       15.23     21.08 o
   8   7  11        0.51        0.00     23.44 o
   0   8  11      363.75      457.27     35.83 o
   1   8  11       31.93       37.86      9.81 o
   2   8  11      425.27      399.88     24.16 o
   3   8  11      128.90      137.81     29.97 o
   4   8  11        2.18        0.00     12.74 o
   5   8  11      247.99      281.10     22.06 o
   6   8  11       82.44       25.03     23.09 o
   7   8  11        4.38       20.41     33.60 o
   8   8  11        0.00        0.00     39.45 o
   1   9  11      108.23       69.29     18.68 o
   2   9  11      153.51      133.72     17.56 o
   3   9  11      333.41      360.56     20.94 o
   4   9  11      222.52      297.44     27.33 o
   5   9  11        6.23        0.00     13.92 o
   6   9  11       16.50        0.00     27.42 o
   7   9  11       74.38       92.42     28.43 o
   8   9  11        0.20        0.00     29.34 o
   0  10  11      281.58      347.76     34.12 o
   1  10  11      166.65      169.70     19.48 o
   2  10  11       55.96       75.13     16.84 o
   3  10  11      873.99      801.34     30.52 o
   4  10  11        3.29        0.00     16.44 o
   5  10  11       53.97       55.56     17.84 o
   6  10  11       16.77        0.00     32.73 o
   7  10  11        1.00       27.68     27.25 o
   8  10  11        2.24       12.50     54.47 o
   1  11  11      706.96      693.36     35.77 o
   2  11  11       13.61        9.51     15.59 o
   3  11  11        6.15        0.00     16.52 o
   4  11  11      371.33      388.42     30.53 o
   5  11  11      164.47      184.98     24.85 o
   6  11  11        0.16        0.00     32.84 o
   7  11  11       12.76        0.00     33.37 o
   0  12  11     1029.86      845.48     56.75 o
   1  12  11       31.36       16.99     16.70 o
   2  12  11       30.75       31.10     18.47 o
   3  12  11      238.89      219.07     19.11 o
   4  12  11      116.15       97.48     22.81 o
   5  12  11       30.98       52.26     19.81 o
   6  12  11        4.59        0.00     32.77 o
   7  12  11        6.50        0.00     55.15 o
   1  13  11       13.95       25.81     25.87 o
   2  13  11       93.17       90.85     22.91 o
   3  13  11        6.03       11.12     17.11 o
   4  13  11       11.88       22.86     28.99 o
   5  13  11       19.90       27.61     19.50 o
   6  13  11        0.01        0.00     31.05 o
   7  13  11        0.93        0.00     46.30 o
   0  14  11      444.67      389.79     60.26 o
   1  14  11      124.32      101.89     20.92 o
   2  14  11       53.52       62.77     19.00 o
   3  14  11      373.86      342.68     24.62 o
   4  14  11       12.07        3.97     19.32 o
   5  14  11        0.22       13.40     23.32 o
   6  14  11        1.05       62.30     39.35 o
   1  15  11       41.40       35.33     20.87 o
   2  15  11      456.09      428.64     30.05 o
   3  15  11       42.05       17.48     16.99 o
   4  15  11       25.38       29.33     20.80 o
   5  15  11        2.68        0.00     20.04 o
   6  15  11       52.06       18.83     30.71 o
   0  16  11        0.51        0.00     38.13 o
   1  16  11      138.57      146.66     25.23 o
   2  16  11      276.23      363.64     31.45 o
   3  16  11        2.37       34.88     23.10 o
   4  16  11       49.35       48.05     24.01 o
   5  16  11        3.51       22.96     22.30 o
   1  17  11       28.13       12.21     20.37 o
   2  17  11        7.91        9.41     20.64 o
   3  17  11       11.47       25.50     22.17 o
   4  17  11       57.75       43.20     27.22 o
   5  17  11        0.07        0.00     22.48 o
   0  18  11      141.60      213.96     42.59 o
   1  18  11        0.06        0.00     19.75 o
   2  18  11       28.78       30.67     22.13 o
   3  18  11       14.52        6.82     23.69 o
   4  18  11       39.58       37.58     26.36 o
   1  19  11        9.64       46.63     24.07 o
   2  19  11        3.25        0.00     21.24 o
   3  19  11        2.11        0.00     25.01 o
   0  20  11       11.46        0.00     44.26 o
   1  20  11        4.32       15.77     24.80 o
   0   0  12     3247.88     3355.62    117.45 o
   1   0  12      610.75      511.58     25.25 o
   2   0  12      566.94      672.90     29.02 o
   3   0  12      116.87      106.40     20.34 o
   4   0  12     1204.55     1173.04     38.51 o
   5   0  12      839.66      861.88     50.41 o
   6   0  12      634.97      603.79     40.64 o
   7   0  12       43.85       47.11     19.68 o
   8   0  12        3.21       15.66     59.23 o
   9   0  12       16.28        0.00     59.23 o
   1   1  12     1087.05     1088.13     25.88 o
   2   1  12        2.13        4.54      9.32 o
   3   1  12       12.43       53.73     15.65 o
   4   1  12        0.29        0.00     10.76 o
   5   1  12      443.81      495.46     26.34 o
   6   1  12        2.75        0.00     13.20 o
   7   1  12        8.56       44.44     26.92 o
   8   1  12        2.55        9.49     47.32 o
   9   1  12        4.23       19.14     43.89 o
   0   2  12      524.70      500.65     24.62 o
   1   2  12      768.90      713.06     23.89 o
   2   2  12      319.63      350.39     16.96 o
   3   2  12       70.12       49.23     12.57 o
   4   2  12      423.40      475.15     22.96 o
   5   2  12      101.96      101.28     16.93 o
   6   2  12        8.41        0.00     13.58 o
   7   2  12       10.38        0.09     19.87 o
   8   2  12        0.40        0.96     40.18 o
   9   2  12        8.92        0.00     43.57 o
   1   3  12      455.57      483.36     20.87 o
   2   3  12       68.75       71.31     13.31 o
   3   3  12       98.55       80.68     11.82 o
   4   3  12        9.07        0.00     13.05 o
   5   3  12      465.63      431.35     25.14 o
   6   3  12      148.71      163.28     22.02 o
   7   3  12        6.69       17.72     22.16 o
   8   3  12        8.07       43.39     48.68 o
   9   3  12        8.62       40.94     75.91 o
   0   4  12     1969.75     2112.51     43.48 o
   1   4  12     1500.92     1509.35     31.63 o
   2   4  12       44.46       36.00     12.20 o
   3   4  12      859.38      858.86     24.87 o
   4   4  12       39.72       29.62     12.55 o
   5   4  12        3.67        0.00     12.47 o
   6   4  12      312.18      310.79     22.59 o
   7   4  12        9.93        4.81     21.95 o
   8   4  12       34.61        0.00     42.02 o
   1   5  12     1497.59     1551.61     32.16 o
   2   5  12      781.38      846.51     32.51 o
   3   5  12      299.71      319.83     29.63 o
   4   5  12      112.26       96.89     17.24 o
   5   5  12       84.78      108.77     15.89 o
   6   5  12      109.41       91.16     18.85 o
   7   5  12      161.18      234.89     30.68 o
   8   5  12        7.02        0.00     34.23 o
   0   6  12        0.03        0.00     18.58 o
   1   6  12        2.40        0.00     12.59 o
   2   6  12      632.24      640.68     26.03 o
   3   6  12      141.14      173.71     19.76 o
   4   6  12     1344.66     1346.88     36.45 o
   5   6  12      125.96      145.49     16.96 o
   6   6  12       29.35       48.14     16.12 o
   7   6  12       55.65       33.16     23.21 o
   8   6  12       56.32       79.37     35.21 o
   1   7  12       43.54       46.95     14.16 o
   2   7  12       57.36       44.05     15.28 o
   3   7  12      135.24      139.39     19.24 o
   4   7  12        0.31        0.00     14.65 o
   5   7  12      107.06      130.54     18.50 o
   6   7  12       65.17       75.74     22.42 o
   7   7  12      212.51      267.99     32.36 o
   8   7  12       28.83       30.26     26.84 o
   0   8  12      405.73      375.50     37.15 o
   1   8  12       24.45       25.08     13.96 o
   2   8  12      403.35      453.71     30.82 o
   3   8  12       42.83       35.08     16.96 o
   4   8  12       19.37        7.52     16.51 o
   5   8  12      300.97      364.65     32.53 o
   6   8  12        5.72        0.00     12.81 o
   7   8  12        0.16        7.24     22.89 o
   8   8  12       24.40        5.79     28.46 o
   1   9  12        1.45        1.64     13.39 o
   2   9  12        3.21        0.00     13.87 o
   3   9  12      114.38      120.76     22.13 o
   4   9  12      490.89      490.26     33.27 o
   5   9  12      119.98      102.62     19.69 o
   6   9  12       12.73       23.46     22.39 o
   7   9  12        0.38        8.40     26.89 o
   8   9  12        0.84        0.00     30.86 o
   0  10  12        0.94        0.00     18.46 o
   1  10  12       25.28       36.89     17.11 o
   2  10  12      605.37      599.84     39.90 o
   3  10  12      380.95      413.66     31.22 o
   4  10  12      176.97      202.83     24.94 o
   5  10  12      163.14      155.51     20.88 o
   6  10  12        2.72        0.00     32.39 o
   7  10  12        0.12        0.00     24.65 o
   1  11  12       45.24       25.73     17.15 o
   2  11  12      170.78      184.25     20.98 o
   3  11  12       37.71       43.51     15.35 o
   4  11  12       29.66       41.40     19.77 o
   5  11  12      169.47      197.61     26.97 o
   6  11  12        1.23        0.00     33.05 o
   7  11  12       18.07        0.00     28.08 o
   0  12  12      343.85      354.57     54.37 o
   1  12  12       68.99       66.89     18.31 o
   2  12  12      901.31      854.72     37.83 o
   3  12  12      281.23      296.96     22.36 o
   4  12  12       70.48       62.55     21.90 o
   5  12  12       40.55       40.45     22.04 o
   6  12  12        1.97        0.00     31.05 o
   7  12  12        1.87        0.00     35.95 o
   1  13  12       20.52        0.00     22.24 o
   2  13  12      359.00      344.92     27.03 o
   3  13  12       11.94        1.54     15.10 o
   4  13  12      117.90      140.66     26.31 o
   5  13  12       12.07        0.00     20.15 o
   6  13  12        2.88        0.00     32.28 o
   0  14  12     1708.80     1907.43     78.22 o
   1  14  12        0.00        0.00     16.24 o
   2  14  12        3.17        6.11     18.19 o
   3  14  12        0.71        0.00     15.25 o
   4  14  12       19.44       14.33     21.54 o
   5  14  12        6.08       34.40     21.91 o
   6  14  12        0.90       43.47     39.09 o
   1  15  12       30.01       36.23     24.57 o
   2  15  12       75.15       81.37     21.33 o
   3  15  12        7.59        0.00     15.61 o
   4  15  12        7.82        3.13     21.91 o
   5  15  12       16.18        0.00     20.97 o
   0  16  12        9.09       20.27     28.21 o
   1  16  12        7.08        8.01     20.39 o
   2  16  12        0.66        8.49     24.47 o
   3  16  12        1.05        0.00     17.53 o
   4  16  12       35.02       20.95     24.38 o
   5  16  12       28.63       46.53     23.51 o
   1  17  12        3.66        0.00     22.70 o
   2  17  12       22.29       37.41     22.47 o
   3  17  12        0.49        0.40     22.13 o
   4  17  12        7.48        0.00     24.15 o
   0  18  12        0.33        0.00     30.09 o
   1  18  12        0.03        0.00     20.25 o
   2  18  12        4.54        1.43     21.57 o
   3  18  12        0.55        0.00     26.73 o
   1  19  12       31.87       10.51     23.34 o
   2  19  12        1.94       22.25     22.89 o
   1   1  13      116.20      105.52     12.76 o
   2   1  13       27.93       17.63     11.05 o
   3   1  13      606.10      602.60     25.75 o
   4   1  13        1.35        0.90     11.01 o
   5   1  13       69.43       77.18     17.09 o
   6   1  13      342.71      388.60     31.26 o
   7   1  13        8.77        9.37     15.52 o
   8   1  13       30.19       63.89     39.75 o
   0   2  13     1111.87     1187.72     47.86 o
   1   2  13      192.94      204.47     19.49 o
   2   2  13        2.83       12.52     10.16 o
   3   2  13        6.87        0.00     10.33 o
   4   2  13      148.09      158.26     17.29 o
   5   2  13        8.96        4.54     14.24 o
   6   2  13       28.13       11.04     14.92 o
   7   2  13       29.13       14.57     14.55 o
   8   2  13       14.54       18.95     41.59 o
   1   3  13      799.50      858.47     26.98 o
   2   3  13      235.51      249.86     18.32 o
   3   3  13      566.85      545.22     25.75 o
   4   3  13      368.48      430.64     23.79 o
   5   3  13        9.98        0.00     14.08 o
   6   3  13       17.11       33.09     16.73 o
   7   3  13        0.11        4.28     23.81 o
   8   3  13        2.74       13.20     42.23 o
   0   4  13      804.90      713.02     28.50 o
   1   4  13        0.70        0.00     10.87 o
   2   4  13       93.39      105.71     14.46 o
   3   4  13      172.18      183.94     16.37 o
   4   4  13      756.48      827.89     33.55 o
   5   4  13      218.47      177.30     21.76 o
   6   4  13        3.09       22.95     14.72 o
   7   4  13        0.02        0.00     19.66 o
   8   4  13        0.14        0.00     36.61 o
   1   5  13      471.78      437.52     21.42 o
   2   5  13        5.51        8.76     11.97 o
   3   5  13      577.80      566.88     24.93 o
   4   5  13      104.70       75.67     14.87 o
   5   5  13       11.73        2.22     15.42 o
   6   5  13        0.02        0.00     14.30 o
   7   5  13        8.52       17.97     23.74 o
   8   5  13       47.99       36.43     24.49 o
   0   6  13      461.54      564.41     39.24 o
   1   6  13      114.60      105.74     16.63 o
   2   6  13       31.19       34.97     12.88 o
   3   6  13        8.50        5.61     12.16 o
   4   6  13       52.27       48.58     15.67 o
   5   6  13       26.75       51.18     14.90 o
   6   6  13        1.91        0.00     15.39 o
   7   6  13        2.15       18.49     22.16 o
   8   6  13       21.19        0.00     24.03 o
   1   7  13      239.86      249.44     26.32 o
   2   7  13      419.06      447.45     32.97 o
   3   7  13      272.11      229.48     18.42 o
   4   7  13       28.69       32.72     15.41 o
   5   7  13       20.52       33.57     15.20 o
   6   7  13      148.19      140.02     25.85 o
   7   7  13       61.50       73.59     24.86 o
   8   7  13        8.41        0.00     26.17 o
   0   8  13      442.48      527.35     52.71 o
   1   8  13       29.44       56.01     15.66 o
   2   8  13      101.20       64.22     17.73 o
   3   8  13        0.04        0.00     13.07 o
   4   8  13       27.88       22.27     15.96 o
   5   8  13       18.26       14.35     15.62 o
   6   8  13       66.25       56.18     22.84 o
   7   8  13       59.30       90.06     32.82 o
   8   8  13       30.67       30.45     30.74 o
   1   9  13        0.77        3.54     20.37 o
   2   9  13       27.87       36.78     16.10 o
   3   9  13       88.25       85.27     16.65 o
   4   9  13      105.88      121.71     23.88 o
   5   9  13       50.16       35.77     19.58 o
   6   9  13       74.82       68.72     21.23 o
   7   9  13       23.43       29.88     26.89 o
   0  10  13      141.53      100.27     27.07 o
   1  10  13       30.98        5.34     14.97 o
   2  10  13       22.98       22.79     16.16 o
   3  10  13      101.10      145.17     30.28 o
   4  10  13      322.06      318.70     41.77 o
   5  10  13       35.45       48.26     18.85 o
   6  10  13       32.25        3.02     18.01 o
   7  10  13       39.91       57.91     43.16 o
   1  11  13       67.53       74.24     19.65 o
   2  11  13        8.18        0.00     15.34 o
   3  11  13      178.46      129.37     18.91 o
   4  11  13      210.72      194.76     28.71 o
   5  11  13       49.00       73.90     23.30 o
   6  11  13        7.22        0.00     15.98 o
   7  11  13        5.76        0.24     28.97 o
   0  12  13       16.65        0.00     23.52 o
   1  12  13       88.73      108.32     20.10 o
   2  12  13      653.77      576.86     33.32 o
   3  12  13       45.22       34.10     21.38 o
   4  12  13      133.46      119.13     25.18 o
   5  12  13        3.37        0.00     20.21 o
   6  12  13        6.48        0.00     55.49 o
   7  12  13       17.50        0.00     40.85 o
   1  13  13      282.08      349.48     29.19 o
   2  13  13       33.67       26.76     18.61 o
   3  13  13       72.38       55.85     32.34 o
   4  13  13        0.25        0.00     19.71 o
   5  13  13        3.44        0.00     21.59 o
   6  13  13        0.52       16.00     35.62 o
   0  14  13       16.07        0.00     25.03 o
   1  14  13       92.18      118.99     36.30 o
   2  14  13       72.10       65.35     21.39 o
   3  14  13       12.74        5.78     20.53 o
   4  14  13       70.05       53.33     24.19 o
   5  14  13       32.81       52.72     40.67 o
   6  14  13       10.24        3.10     74.89 o
   1  15  13        2.44       24.02     20.23 o
   2  15  13       27.98        3.14     19.11 o
   3  15  13        6.38        0.00     16.30 o
   4  15  13        2.24        0.00     21.39 o
   5  15  13        1.29        0.47     23.10 o
   0  16  13        2.00        0.00     26.55 o
   1  16  13        9.56        0.00     19.46 o
   2  16  13       39.64       23.09     23.15 o
   3  16  13        5.34        0.00     22.04 o
   4  16  13        1.65        6.35     23.76 o
   5  16  13        0.01        0.00     31.78 o
   1  17  13       16.18       52.80     23.44 o
   2  17  13       38.82       65.10     23.40 o
   3  17  13        7.04        7.75     23.46 o
   4  17  13        2.08       18.95     27.05 o
   0  18  13        0.03        0.00     28.98 o
   1  18  13       14.56        0.00     21.39 o
   2  18  13       24.98       16.06     23.39 o
   3  18  13       11.24       17.56     26.19 o
   1  19  13       38.21       65.56     26.61 o
   0   0  14       65.01       74.62     49.70 o
   1   0  14      315.00      389.56     40.79 o
   2   0  14      846.99      759.52     31.86 o
   3   0  14      155.96      128.20     25.85 o
   4   0  14     3186.69     3056.48     66.93 o
   5   0  14        7.12       23.30     24.75 o
   6   0  14        3.53       17.84     22.92 o
   7   0  14        0.54       14.53     29.96 o
   8   0  14       44.11      197.45     72.17 o
   1   1  14        3.61       11.08      9.58 o
   2   1  14      744.30      689.40     22.17 o
   3   1  14       30.31       35.53     11.63 o
   4   1  14       59.61       46.48     13.96 o
   5   1  14       24.74       33.04     16.26 o
   6   1  14      352.48      341.21     24.75 o
   7   1  14       22.30       28.14     18.07 o
   8   1  14        4.21       61.25     43.07 o
   0   2  14       64.72       52.35     17.69 o
   1   2  14       91.22      108.62     11.19 o
   2   2  14      675.30      693.12     27.98 o
   3   2  14      187.56      174.14     15.86 o
   4   2  14      604.40      583.47     37.17 o
   5   2  14       49.38       64.98     17.15 o
   6   2  14      124.35      138.15     23.49 o
   7   2  14        2.80        0.00     15.51 o
   8   2  14        1.37        0.00     39.53 o
   1   3  14      277.41      253.99     18.14 o
   2   3  14       36.54       53.68     13.01 o
   3   3  14       36.70       32.22     12.42 o
   4   3  14        7.41       11.90     13.93 o
   5   3  14       36.91       17.47     15.52 o
   6   3  14       68.42       87.36     18.91 o
   7   3  14       57.75       40.95     16.40 o
   8   3  14        0.99        0.00     40.44 o
   0   4  14      138.68      168.79     21.03 o
   1   4  14      535.91      544.20     23.89 o
   2   4  14       39.54       64.89     13.67 o
   3   4  14      627.06      597.98     23.67 o
   4   4  14        8.41       17.74     13.37 o
   5   4  14      534.20      487.32     43.95 o
   6   4  14       97.08      109.75     18.51 o
   7   4  14        0.55       19.50     22.25 o
   8   4  14        4.17        0.00     40.27 o
   1   5  14       72.30       71.58     16.09 o
   2   5  14       53.11       41.77     13.60 o
   3   5  14        6.65        5.51     19.84 o
   4   5  14       79.61       33.24     14.83 o
   5   5  14       24.43       20.25     16.08 o
   6   5  14       59.55       69.52     18.03 o
   7   5  14        9.20        9.56     25.16 o
   8   5  14        4.20        0.00     26.34 o
   0   6  14        0.12        0.00     36.60 o
   1   6  14      226.22      203.52     21.56 o
   2   6  14       68.83       79.38     15.05 o
   3   6  14      850.56      855.36     36.40 o
   4   6  14       35.78        0.26     15.47 o
   5   6  14      358.80      375.50     27.33 o
   6   6  14        9.41        0.00     15.88 o
   7   6  14       18.77        1.95     21.48 o
   8   6  14       20.28       30.56     27.53 o
   1   7  14       52.17       46.79     18.12 o
   2   7  14       52.36       25.40     16.14 o
   3   7  14       12.05       25.34     14.24 o
   4   7  14       20.45        6.64     14.84 o
   5   7  14       25.86        7.00     14.44 o
   6   7  14        1.73        0.00     15.95 o
   7   7  14        0.05        0.00     21.56 o
   8   7  14        7.44        4.82     27.76 o
   0   8  14      605.56      585.17     42.37 o
   1   8  14       25.80       63.50     16.33 o
   2   8  14        0.12        7.04     15.71 o
   3   8  14       11.38        4.27     15.44 o
   4   8  14      230.56      244.05     25.57 o
   5   8  14        0.24        0.00     15.79 o
   6   8  14        0.62        0.00     30.52 o
   7   8  14       77.98       57.80     26.50 o
   1   9  14       14.02       27.58     16.59 o
   2   9  14       88.68      113.95     19.62 o
   3   9  14      171.89      178.96     26.36 o
   4   9  14       65.17       55.41     21.22 o
   5   9  14      154.36      156.77     28.54 o
   6   9  14        9.88        0.00     22.21 o
   7   9  14       14.50        1.68     28.84 o
   0  10  14      103.72      127.20     27.28 o
   1  10  14      803.24      805.87     35.76 o
   2  10  14      100.55       72.75     28.59 o
   3  10  14       46.58        5.51     18.65 o
   4  10  14        1.87       38.81     20.81 o
   5  10  14       16.87        0.00     18.37 o
   6  10  14        3.62       41.88     21.63 o
   7  10  14       97.75       85.22     33.11 o
   1  11  14        5.66        2.67     17.89 o
   2  11  14        0.50        8.72     16.89 o
   3  11  14       22.37       51.31     16.80 o
   4  11  14       35.88       96.94     25.38 o
   5  11  14       10.75        3.49     18.87 o
   6  11  14        3.62        0.04     19.63 o
   7  11  14       22.38       69.29     35.14 o
   0  12  14       59.11       22.35     24.69 o
   1  12  14      219.21      210.15     24.34 o
   2  12  14      119.03      117.86     21.58 o
   3  12  14       28.37       36.84     17.01 o
   4  12  14       63.05       52.36     23.25 o
   5  12  14        0.09        0.00     23.30 o
   6  12  14        1.80        0.00     27.20 o
   1  13  14        0.91        3.72     17.74 o
   2  13  14       31.17       21.70     18.35 o
   3  13  14      108.78       85.70     18.86 o
   4  13  14        3.07        0.00     21.42 o
   5  13  14        0.17        0.00     22.47 o
   6  13  14        1.03        0.00     36.13 o
   0  14  14       78.90      126.60     34.09 o
   1  14  14        6.91        0.00     18.23 o
   2  14  14       27.65       18.45     19.53 o
   3  14  14       53.26       43.74     18.45 o
   4  14  14       13.25       25.44     25.75 o
   5  14  14        0.35        0.00     23.44 o
   1  15  14       29.54       21.94     18.88 o
   2  15  14        0.00       21.11     20.14 o
   3  15  14       18.32        4.14     22.72 o
   4  15  14        8.22        0.00     23.64 o
   5  15  14       21.49       27.48     25.24 o
   0  16  14       61.82      109.58     36.64 o
   1  16  14       20.68       29.11     21.90 o
   2  16  14        0.50        0.00     18.09 o
   3  16  14        0.44        0.00     23.37 o
   4  16  14        2.01        0.00     22.66 o
   1  17  14       48.39       94.15     26.48 o
   2  17  14        1.11        0.00     21.81 o
   3  17  14        5.64        4.65     23.72 o
   0  18  14        0.82        3.19     53.11 o
   1  18  14       44.69       76.67     39.51 o
   2  18  14        1.06        0.00     35.08 o
   1   1  15       30.07       32.09     11.15 o
   2   1  15     1551.62     1491.88     29.59 o
   3   1  15      354.97      344.23     18.17 o
   4   1  15       11.40       14.90     12.36 o
   5   1  15       77.80       82.77     18.79 o
   6   1  15      180.79      159.52     23.55 o
   7   1  15        0.02        0.00     17.19 o
   8   1  15       25.37        0.00     58.55 o
   0   2  15     2189.36     2232.57     46.25 o
   1   2  15       80.07      113.16     11.41 o
   2   2  15      729.84      689.94     24.64 o
   3   2  15      636.49      677.64     25.88 o
   4   2  15        1.48       17.65     14.08 o
   5   2  15      667.44      729.93     34.74 o
   6   2  15      298.35      291.34     25.18 o
   7   2  15       10.86       27.11     18.96 o
   8   2  15       61.67       88.88     51.26 o
   1   3  15        5.21        0.00     11.55 o
   2   3  15       19.78       18.38     15.15 o
   3   3  15       80.10       81.34     14.44 o
   4   3  15        0.01        0.00     13.26 o
   5   3  15      215.56      201.77     30.80 o
   6   3  15        0.14        0.00     15.61 o
   7   3  15       93.09       27.71     17.32 o
   8   3  15       93.11       28.85     38.73 o
   0   4  15     1615.08     1906.64     47.17 o
   1   4  15      467.61      462.60     23.32 o
   2   4  15      148.51      138.24     17.07 o
   3   4  15       38.33       25.37     13.35 o
   4   4  15      233.45      249.35     23.08 o
   5   4  15        1.13        0.00     15.83 o
   6   4  15       33.19       37.72     17.34 o
   7   4  15       86.66      137.47     26.01 o
   8   4  15       25.69       17.45     53.70 o
   1   5  15        2.28        0.00     11.67 o
   2   5  15       42.33       52.53     19.19 o
   3   5  15       47.91       40.05     16.68 o
   4   5  15       71.42       61.81     26.18 o
   5   5  15       59.95       52.39     17.36 o
   6   5  15      112.52      128.33     20.67 o
   7   5  15      179.06      198.41     32.67 o
   8   5  15       70.04       48.09     35.20 o
   0   6  15      426.81      354.05     35.60 o
   1   6  15       88.80       90.49     18.25 o
   2   6  15        0.40        0.00     14.89 o
   3   6  15        3.67        0.00     13.77 o
   4   6  15        5.07        5.51     15.06 o
   5   6  15       15.18       17.68     16.46 o
   6   6  15       49.06        4.25     18.18 o
   7   6  15       32.27       38.03     25.86 o
   1   7  15       43.47       27.93     16.16 o
   2   7  15       94.88       86.33     18.20 o
   3   7  15      379.97      380.90     26.28 o
   4   7  15       11.39        5.24     16.61 o
   5   7  15        0.30        5.92     17.23 o
   6   7  15       74.65       52.48     20.30 o
   7   7  15        3.66        0.00     21.99 o
   0   8  15      636.33      576.71     46.39 o
   1   8  15      347.61      391.51     26.51 o
   2   8  15      341.32      326.99     27.60 o
   3   8  15       17.01        1.39     15.70 o
   4   8  15      511.93      513.00     33.01 o
   5   8  15       49.17       41.98     18.99 o
   6   8  15      102.66      105.30     21.81 o
   7   8  15       78.77       67.24     28.57 o
   1   9  15       28.05        2.81     16.56 o
   2   9  15      166.08      158.24     22.87 o
   3   9  15        5.50        0.00     15.57 o
   4   9  15       21.85       53.73     20.62 o
   5   9  15      213.03      258.82     32.37 o
   6   9  15        0.15        4.71     20.46 o
   7   9  15        1.08        0.00     27.04 o
   0  10  15       81.17       74.85     27.29 o
   1  10  15       84.88      105.68     29.18 o
   2  10  15      534.37      474.49     31.29 o
   3  10  15        0.29        0.00     14.41 o
   4  10  15       99.23      117.93     24.67 o
   5  10  15       11.25       22.11     23.46 o
   6  10  15       51.78       39.16     31.86 o
   7  10  15        6.09       24.31     41.61 o
   1  11  15       90.02      138.65     22.79 o
   2  11  15       28.10       50.13     18.21 o
   3  11  15      113.79      131.82     20.18 o
   4  11  15       25.23        0.00     21.45 o
   5  11  15      114.69       93.59     23.23 o
   6  11  15        8.05       40.83     22.13 o
   0  12  15       31.31       49.98     30.24 o
   1  12  15        5.59       19.77     17.59 o
   2  12  15        0.00       10.14     18.71 o
   3  12  15        0.11        0.00     15.97 o
   4  12  15       18.77       51.83     22.89 o
   5  12  15        8.90       14.65     25.43 o
   6  12  15        0.69        0.00     21.28 o
   1  13  15        5.56        0.00     17.19 o
   2  13  15        0.62        0.00     26.04 o
   3  13  15        8.71       15.71     17.45 o
   4  13  15        0.33        6.46     22.15 o
   5  13  15       12.01        8.38     24.35 o
   0  14  15       11.42        2.94     33.02 o
   1  14  15       17.97        4.78     19.40 o
   2  14  15       10.66       21.33     19.86 o
   3  14  15       14.10        3.27     18.53 o
   4  14  15        0.50        0.00     22.68 o
   5  14  15        8.47        0.00     24.50 o
   1  15  15        4.40        5.21     19.94 o
   2  15  15        2.79        0.00     18.86 o
   3  15  15        2.66        0.00     23.19 o
   4  15  15        0.08        0.00     22.27 o
   0  16  15        2.03        0.00     38.13 o
   1  16  15        9.39       36.44     23.28 o
   2  16  15       19.26        0.00     20.16 o
   3  16  15       28.70       28.56     25.02 o
   4  16  15       17.21       36.49     27.14 o
   1  17  15       21.59        1.47     23.62 o
   2  17  15        8.97        0.00     21.14 o
   3  17  15        5.16        0.00     30.96 o
   0  18  15      156.24      124.25     39.48 o
   1  18  15        8.12        0.00     27.67 o
   0   0  16       14.13       59.01     20.71 o
   1   0  16     1127.50     1097.57     38.27 o
   2   0  16      355.22      310.55     26.05 o
   3   0  16      432.56      400.97     27.51 o
   4   0  16      449.12      413.87     33.73 o
   5   0  16       90.65       66.37     36.34 o
   6   0  16        0.27        0.00     23.72 o
   7   0  16       31.02        7.06     31.09 o
   8   0  16       23.89        0.00     60.60 o
   1   1  16      108.04      104.97     12.01 o
   2   1  16       23.75       27.41     12.87 o
   3   1  16      139.12      141.68     14.86 o
   4   1  16      131.64      130.54     18.37 o
   5   1  16       42.40       36.05     17.87 o
   6   1  16       18.92       22.29     17.34 o
   7   1  16        0.07        2.75     18.53 o
   8   1  16       35.46       31.61     46.94 o
   0   2  16       27.36       11.24     15.09 o
   1   2  16      310.43      335.49     16.17 o
   2   2  16      437.79      465.47     21.06 o
   3   2  16      228.28      242.35     16.91 o
   4   2  16      726.08      650.26     30.40 o
   5   2  16       29.15       36.28     18.09 o
   6   2  16       38.97       38.94     18.08 o
   7   2  16       92.01       69.71     23.04 o
   8   2  16       20.69       39.24     25.73 o
   1   3  16       12.83        9.29     12.73 o
   2   3  16      368.46      387.98     27.09 o
   3   3  16       36.81       44.41     13.93 o
   4   3  16      331.48      373.19     31.73 o
   5   3  16        3.56        0.20     16.36 o
   6   3  16       19.63        7.49     17.58 o
   7   3  16        2.02        0.00     17.86 o
   8   3  16       32.27       32.71     26.40 o
   0   4  16      233.58      236.09     22.45 o
   1   4  16      223.16      201.84     18.27 o
   2   4  16      114.19      121.48     17.25 o
   3   4  16       21.47       10.47     13.96 o
   4   4  16      566.51      527.65     28.14 o
   5   4  16        6.89        0.00     24.02 o
   6   4  16      356.18      424.60     30.35 o
   7   4  16      166.58      193.15     25.06 o
   1   5  16      172.04      162.19     17.66 o
   2   5  16        0.27        0.00     17.16 o
   3   5  16        3.17        3.67     13.61 o
   4   5  16       37.44       40.88     15.80 o
   5   5  16       95.47       64.61     19.88 o
   6   5  16       52.59       35.30     19.40 o
   7   5  16        3.98       19.69     18.37 o
   0   6  16        8.89        9.83     21.51 o
   1   6  16       50.54       47.92     18.21 o
   2   6  16       42.90       47.52     16.47 o
   3   6  16       60.10       31.88     16.07 o
   4   6  16      344.72      387.24     25.89 o
   5   6  16      263.80      316.13     27.39 o
   6   6  16      124.23      116.05     22.32 o
   7   6  16        2.68        0.00     25.26 o
   1   7  16       17.03       12.53     17.10 o
   2   7  16      159.74      171.49     21.40 o
   3   7  16      141.48      160.89     19.88 o
   4   7  16       70.28       59.05     18.80 o
   5   7  16        1.50        0.00     21.07 o
   6   7  16       22.31       37.70     20.77 o
   7   7  16        6.41       15.12     33.12 o
   0   8  16       28.51       12.37     24.09 o
   1   8  16       12.72        1.41     16.37 o
   2   8  16       22.89        0.60     18.56 o
   3   8  16        8.19        1.91     16.76 o
   4   8  16        4.91       15.27     16.94 o
   5   8  16        0.73        0.00     17.67 o
   6   8  16        4.04        0.00     18.70 o
   7   8  16       25.47       27.85     26.93 o
   1   9  16       16.70       30.41     18.35 o
   2   9  16       26.94       55.33     20.41 o
   3   9  16       97.99       78.72     20.86 o
   4   9  16       15.17        0.30     19.61 o
   5   9  16        0.09       15.67     25.94 o
   6   9  16        0.26        0.60     21.60 o
   7   9  16        6.25        0.00     27.80 o
   0  10  16      568.45      579.57     45.40 o
   1  10  16       14.86       33.13     17.73 o
   2  10  16       33.69       66.38     20.38 o
   3  10  16      109.08      131.93     23.07 o
   4  10  16       57.47       40.69     23.70 o
   5  10  16        9.48        0.00     19.89 o
   6  10  16       62.22       29.65     28.60 o
   1  11  16        1.79        3.11     17.37 o
   2  11  16      142.17      127.91     23.46 o
   3  11  16        3.20        9.74     18.12 o
   4  11  16       88.82       95.55     27.02 o
   5  11  16       46.35       45.68     22.16 o
   6  11  16       24.37       44.81     25.91 o
   0  12  16        0.36        2.60     26.18 o
   1  12  16      127.96      149.54     23.92 o
   2  12  16       46.50       44.67     20.74 o
   3  12  16       35.61       70.20     19.40 o
   4  12  16       10.88        0.00     21.75 o
   5  12  16        3.28        0.00     22.66 o
   1  13  16        3.89        1.34     18.81 o
   2  13  16       19.00        0.00     18.61 o
   3  13  16       26.83        6.74     17.81 o
   4  13  16        2.07        0.00     24.35 o
   5  13  16        0.31       34.45     26.81 o
   0  14  16        5.72        0.00     27.79 o
   1  14  16       25.49       18.22     20.89 o
   2  14  16       17.46       33.59     20.55 o
   3  14  16        1.10        0.00     22.10 o
   4  14  16        0.05        0.00     23.31 o
   1  15  16       25.51       16.64     21.75 o
   2  15  16       14.57        0.00     20.05 o
   3  15  16       14.14        0.00     23.30 o
   4  15  16        0.07       27.21     25.96 o
   0  16  16        5.06       13.52     30.55 o
   1  16  16        0.31       17.37     23.63 o
   2  16  16        5.56        0.00     20.61 o
   3  16  16        4.85       12.31     29.00 o
   1  17  16        0.17        0.00     22.59 o
   2  17  16       36.45        6.91     22.41 o
   1   1  17       17.65       18.76     10.60 o
   2   1  17     1366.38     1360.77     32.57 o
   3   1  17      356.45      382.99     20.02 o
   4   1  17        0.36        6.20     15.40 o
   5   1  17      175.94      248.73     25.25 o
   6   1  17        0.11        0.00     17.90 o
   7   1  17       34.04       62.79     23.13 o
   0   2  17     2131.51     1995.76     48.23 o
   1   2  17      139.26      144.12     13.49 o
   2   2  17        2.61        3.56     11.86 o
   3   2  17      995.38      974.25     29.30 o
   4   2  17       12.96        9.17     15.11 o
   5   2  17        0.90        0.00     16.44 o
   6   2  17       60.55       65.70     19.84 o
   7   2  17        6.95       11.72     21.34 o
   1   3  17      911.73      881.98     30.59 o
   2   3  17      144.87      155.01     16.13 o
   3   3  17       98.48       97.30     16.11 o
   4   3  17      292.61      310.41     23.52 o
   5   3  17       62.44       86.59     20.81 o
   6   3  17      177.99      141.02     23.26 o
   7   3  17       10.70       19.61     19.70 o
   0   4  17      357.32      369.82     25.15 o
   1   4  17      188.35      175.65     22.91 o
   2   4  17       76.00       81.24     17.07 o
   3   4  17       49.11       54.14     15.16 o
   4   4  17        8.64       11.23     14.97 o
   5   4  17        6.47       10.20     17.92 o
   6   4  17       42.79       66.93     21.16 o
   7   4  17        2.28        0.00     17.72 o
   1   5  17        3.80        0.00     15.20 o
   2   5  17      146.01      171.70     20.81 o
   3   5  17      286.10      297.57     20.67 o
   4   5  17       86.29       91.34     18.17 o
   5   5  17       41.96       58.82     24.01 o
   6   5  17       19.90        3.50     19.63 o
   7   5  17        1.42       15.54     19.84 o
   0   6  17      364.16      389.57     39.72 o
   1   6  17       27.34        0.00     16.19 o
   2   6  17       63.90       20.15     17.53 o
   3   6  17      271.57      297.67     23.98 o
   4   6  17        8.82        6.40     20.96 o
   5   6  17       24.44       18.56     18.45 o
   6   6  17       67.16       37.24     21.64 o
   7   6  17        1.86        0.00     19.41 o
   1   7  17       55.20       18.18     17.89 o
   2   7  17      320.79      317.44     26.37 o
   3   7  17      126.22      108.75     19.13 o
   4   7  17       24.79       12.74     16.45 o
   5   7  17      117.98       98.46     24.02 o
   6   7  17        8.31       11.55     20.31 o
   7   7  17       10.42        0.00     26.66 o
   0   8  17      193.64      211.86     34.38 o
   1   8  17       90.25       68.35     19.78 o
   2   8  17       32.96       58.16     24.98 o
   3   8  17        5.75        8.58     17.57 o
   4   8  17        3.14        0.00     15.86 o
   5   8  17       84.45       49.20     21.12 o
   6   8  17       56.80       10.74     20.79 o
   1   9  17      128.23      118.89     21.78 o
   2   9  17      542.32      513.75     34.08 o
   3   9  17       13.30        0.00     17.56 o
   4   9  17       11.47       10.76     21.78 o
   5   9  17       44.67       37.49     24.63 o
   6   9  17       18.13        0.00     21.79 o
   0  10  17       83.97       57.70     28.81 o
   1  10  17        7.07        5.09     18.22 o
   2  10  17       91.05       92.76     22.34 o
   3  10  17        0.57        0.00     17.60 o
   4  10  17      144.91      114.49     29.29 o
   5  10  17       13.56        0.00     30.16 o
   6  10  17        7.38        0.00     22.86 o
   1  11  17       20.19       18.16     17.87 o
   2  11  17       34.90       40.24     20.66 o
   3  11  17       47.32       36.97     18.98 o
   4  11  17       12.71        0.00     22.40 o
   5  11  17        1.95        8.35     21.88 o
   0  12  17        0.38        0.00     23.72 o
   1  12  17       62.20       33.39     20.35 o
   2  12  17        6.65        0.00     18.87 o
   3  12  17       10.60        0.00     17.83 o
   4  12  17       26.21        0.22     24.37 o
   5  12  17        0.55        0.00     21.09 o
   1  13  17       17.57       15.80     19.59 o
   2  13  17        8.57        0.00     18.75 o
   3  13  17        0.01        0.00     17.10 o
   4  13  17        6.67        8.46     25.45 o
   5  13  17       21.13       60.45     29.12 o
   0  14  17       89.66       79.65     36.58 o
   1  14  17        2.36        0.00     19.74 o
   2  14  17        1.00        0.00     19.42 o
   3  14  17        8.45       12.70     22.29 o
   4  14  17        8.77       28.87     25.36 o
   1  15  17        0.21        0.00     20.48 o
   2  15  17        1.01        5.43     21.49 o
   3  15  17        0.00        0.00     30.86 o
   0  16  17       32.13       74.34     67.40 o
   1  16  17       13.27       40.09     25.04 o
   2  16  17        4.30        0.00     21.84 o
   0   0  18     7574.78     7442.30    130.17 o
   1   0  18        6.96        0.00     17.33 o
   2   0  18      592.02      555.95     33.87 o
   3   0  18      546.13      582.34     34.67 o
   4   0  18      834.72      977.31     76.64 o
   5   0  18        0.03       16.16     26.35 o
   6   0  18       53.19       16.31     27.34 o
   7   0  18        7.83       39.23     32.24 o
   1   1  18      126.87      134.00     14.68 o
   2   1  18      891.90      776.41     27.26 o
   3   1  18        3.09       14.66     13.11 o
   4   1  18      411.22      418.45     29.82 o
   5   1  18       67.33       31.00     23.90 o
   6   1  18        0.56        0.00     18.12 o
   7   1  18        0.62       43.08     22.79 o
   0   2  18      363.35      416.83     27.55 o
   1   2  18      440.29      443.08     21.90 o
   2   2  18      307.74      316.51     21.59 o
   3   2  18       92.34      114.43     15.97 o
   4   2  18       59.53       46.42     17.22 o
   5   2  18       61.66       57.14     19.93 o
   6   2  18       14.12       28.97     19.94 o
   7   2  18        0.68        0.00     20.45 o
   1   3  18       11.30        0.00     13.12 o
   2   3  18      259.02      272.54     19.26 o
   3   3  18       15.58       11.56     13.11 o
   4   3  18      115.80      137.02     19.99 o
   5   3  18       23.32        0.00     18.06 o
   6   3  18       18.40        0.00     27.35 o
   7   3  18       17.68        0.53     20.17 o
   0   4  18        8.73        0.00     38.26 o
   1   4  18        0.08        0.00     13.60 o
   2   4  18     1911.12     1869.66     47.05 o
   3   4  18      242.68      254.33     24.29 o
   4   4  18      216.27      183.78     27.75 o
   5   4  18       87.61       82.29     20.84 o
   6   4  18      174.68      261.44     27.77 o
   7   4  18       31.46       20.50     21.33 o
   1   5  18       64.50       36.47     18.30 o
   2   5  18      422.44      403.54     24.33 o
   3   5  18        0.05       15.02     14.38 o
   4   5  18      297.05      344.53     25.69 o
   5   5  18        0.36        1.41     19.54 o
   6   5  18        8.79        0.01     19.11 o
   7   5  18        0.15        0.00     19.99 o
   0   6  18     2778.87     2596.68     81.43 o
   1   6  18      191.53      181.02     23.85 o
   2   6  18      266.69      257.08     31.56 o
   3   6  18       44.82       12.08     14.51 o
   4   6  18       47.78       66.64     20.08 o
   5   6  18      125.31      132.91     35.10 o
   6   6  18        0.00        0.00     19.34 o
   1   7  18        0.92        0.00     17.26 o
   2   7  18       50.31       18.99     19.47 o
   3   7  18       23.45       20.66     17.42 o
   4   7  18       32.88       24.10     17.15 o
   5   7  18       13.80       42.61     23.28 o
   6   7  18        0.00        0.00     18.91 o
   0   8  18     1080.39     1165.19     78.73 o
   1   8  18        0.38        0.00     17.26 o
   2   8  18       28.49       10.59     18.49 o
   3   8  18        8.09        0.00     19.05 o
   4   8  18       44.93       51.86     20.41 o
   5   8  18       50.71        0.00     21.34 o
   6   8  18       97.11       69.83     24.46 o
   1   9  18       44.91       41.05     20.27 o
   2   9  18      241.25      236.71     32.30 o
   3   9  18        7.29        7.16     18.60 o
   4   9  18       11.09        0.00     21.07 o
   5   9  18        0.03        0.00     21.22 o
   6   9  18        5.85        0.00     22.91 o
   0  10  18        7.51        0.00     32.19 o
   1  10  18      141.24      117.68     21.79 o
   2  10  18        3.45        2.61     24.30 o
   3  10  18        1.89        0.00     19.56 o
   4  10  18        4.83        0.00     21.19 o
   5  10  18        6.36        0.00     28.50 o
   1  11  18       78.58       82.15     21.82 o
   2  11  18        4.74       48.95     21.78 o
   3  11  18        3.05       12.70     19.45 o
   4  11  18        0.01        0.00     30.27 o
   5  11  18        5.17        0.00     24.59 o
   0  12  18        2.18        0.00     26.86 o
   1  12  18       21.73        0.00     20.29 o
   2  12  18        5.93        0.00     18.98 o
   3  12  18       71.15       42.43     20.11 o
   4  12  18        3.44        0.00     22.92 o
   5  12  18        4.86        3.94     27.31 o
   1  13  18        4.47       19.79     21.37 o
   2  13  18        0.00       39.60     22.07 o
   3  13  18        0.19        4.44     23.93 o
   4  13  18        4.31       19.80     25.19 o
   0  14  18        0.28       23.36     32.00 o
   1  14  18       25.24       24.66     22.47 o
   2  14  18        2.74        5.63     21.70 o
   3  14  18        1.39        0.00     24.75 o
   1  15  18        7.06        1.13     24.06 o
   2  15  18        1.14        9.97     21.82 o
   0  16  18        1.77       34.36     56.85 o
   1  16  18        0.09        0.00     23.99 o
   1   1  19      173.26      197.87     17.58 o
   2   1  19     1839.62     1744.01     38.20 o
   3   1  19       96.07       94.30     15.71 o
   4   1  19       39.29       10.36     18.34 o
   5   1  19        7.93        0.00     18.36 o
   6   1  19        1.08        0.00     19.49 o
   7   1  19        0.57        0.00     23.22 o
   0   2  19     1371.93     1302.98     55.54 o
   1   2  19        1.69       13.25     12.81 o
   2   2  19      299.25      314.95     20.88 o
   3   2  19      421.53      426.35     24.94 o
   4   2  19      114.75       80.46     21.02 o
   5   2  19        0.06        0.00     18.42 o
   6   2  19       34.23       32.91     20.88 o
   7   2  19        1.18        0.00     20.96 o
   1   3  19       18.78       15.65     13.76 o
   2   3  19        3.26        0.00     13.01 o
   3   3  19      100.31      111.22     15.85 o
   4   3  19      554.08      637.00     36.22 o
   5   3  19       22.88       21.14     19.65 o
   6   3  19        3.29        5.12     18.89 o
   0   4  19        0.05        0.00     22.05 o
   1   4  19      203.69      204.26     23.08 o
   2   4  19       52.20       34.84     15.14 o
   3   4  19        3.25       15.98     15.13 o
   4   4  19       47.79       47.11     18.20 o
   5   4  19       27.54       15.94     19.67 o
   6   4  19        6.36        0.00     20.44 o
   1   5  19      240.95      260.51     26.30 o
   2   5  19      123.82      121.05     20.07 o
   3   5  19      197.92      204.36     20.47 o
   4   5  19      271.50      241.01     23.96 o
   5   5  19        0.24        4.40     19.69 o
   6   5  19       10.67        0.00     18.71 o
   0   6  19      152.65      136.63     32.43 o
   1   6  19        7.98       37.09     18.93 o
   2   6  19      182.60      186.42     24.10 o
   3   6  19        6.57        0.00     14.50 o
   4   6  19       59.37       77.62     23.90 o
   5   6  19       12.17        0.00     17.59 o
   6   6  19       39.91       17.20     21.13 o
   1   7  19       85.66      102.36     25.49 o
   2   7  19      509.01      512.86     32.56 o
   3   7  19       71.42       80.01     19.87 o
   4   7  19       12.92        2.85     17.52 o
   5   7  19        2.85        0.00     19.27 o
   6   7  19       10.56        1.73     21.24 o
   0   8  19      362.54      290.35     39.50 o
   1   8  19      134.16       90.10     21.55 o
   2   8  19        9.98        5.64     19.17 o
   3   8  19        0.68        0.00     19.33 o
   4   8  19        2.18        0.00     17.12 o
   5   8  19        8.02        7.25     20.67 o
   6   8  19        0.78        0.00     22.17 o
   1   9  19       15.09       15.25     20.61 o
   2   9  19       67.12       78.52     25.17 o
   3   9  19        2.00        4.81     19.47 o
   4   9  19       23.74       21.51     25.03 o
   5   9  19        8.29       22.01     22.71 o
   0  10  19      262.30      214.93     40.33 o
   1  10  19       14.15       13.60     19.80 o
   2  10  19       11.61       28.34     21.82 o
   3  10  19       17.87       23.05     20.12 o
   4  10  19       26.35       12.02     24.66 o
   5  10  19        7.08        0.00     22.64 o
   1  11  19        9.46        0.00     19.15 o
   2  11  19       12.35       14.29     25.53 o
   3  11  19        0.01       19.91     20.31 o
   4  11  19       24.94       40.93     29.68 o
   0  12  19        0.75        0.00     54.82 o
   1  12  19        2.66        0.00     20.95 o
   2  12  19        3.56       11.96     21.33 o
   3  12  19        0.52        0.00     24.96 o
   4  12  19        0.00        0.00     24.35 o
   1  13  19        3.12        0.31     21.04 o
   2  13  19        5.09       11.55     22.54 o
   3  13  19       22.92       41.27     28.91 o
   0  14  19        7.00       60.25     33.56 o
   1  14  19        0.26        0.00     22.35 o
   2  14  19        3.56       15.06     21.66 o
   3  14  19        3.32       51.07     28.39 o
   1  15  19        0.34        0.00     22.82 o
   0   0  20     1037.84      997.42     51.87 o
   1   0  20      848.27      954.03     44.44 o
   2   0  20      244.24      254.74     33.17 o
   3   0  20        4.08        0.00     18.42 o
   4   0  20       28.02        7.74     27.01 o
   5   0  20        0.24        0.00     28.43 o
   6   0  20        1.36        0.00     41.97 o
   1   1  20       19.91       26.58     14.25 o
   2   1  20       29.05       31.40     14.63 o
   3   1  20        1.32        0.00     12.99 o
   4   1  20       27.70       42.17     20.44 o
   5   1  20       15.38        8.20     20.00 o
   6   1  20        1.37        0.00     19.31 o
   0   2  20     1257.92     1232.65     58.47 o
   1   2  20      242.53      269.67     21.49 o
   2   2  20      442.57      474.54     24.10 o
   3   2  20       52.17       48.74     15.50 o
   4   2  20        0.47        5.93     19.03 o
   5   2  20        1.12        0.00     19.12 o
   6   2  20        9.69       31.08     25.37 o
   1   3  20        0.04        0.00     14.42 o
   2   3  20       30.83       16.39     14.55 o
   3   3  20       12.60        6.11     13.99 o
   4   3  20       34.55       40.05     20.10 o
   5   3  20       16.38       17.32     21.92 o
   6   3  20        5.12        0.00     19.89 o
   0   4  20     1018.73     1076.27     80.93 o
   1   4  20       91.19       92.62     19.46 o
   2   4  20      475.67      482.14     26.06 o
   3   4  20        3.88        3.09     14.03 o
   4   4  20        4.42       23.82     20.45 o
   5   4  20       15.31       22.77     29.54 o
   6   4  20        4.68        0.00     20.62 o
   1   5  20        0.20        0.00     16.53 o
   2   5  20      143.77      152.86     22.08 o
   3   5  20        9.95       26.82     17.34 o
   4   5  20       15.09       39.59     18.57 o
   5   5  20        5.16        0.00     18.41 o
   6   5  20       52.05       73.02     24.29 o
   0   6  20      133.08      133.99     49.40 o
   1   6  20       82.17       44.86     22.81 o
   2   6  20      188.53      171.03     22.47 o
   3   6  20       19.20        0.00     16.67 o
   4   6  20      134.54      146.45     22.51 o
   5   6  20       23.47       55.83     21.81 o
   6   6  20        3.24        0.00     20.84 o
   1   7  20        1.45        1.69     19.08 o
   2   7  20       11.64        0.00     18.16 o
   3   7  20       14.38       34.20     18.70 o
   4   7  20      102.01       80.28     21.68 o
   5   7  20        0.07        0.00     20.91 o
   0   8  20      455.98      450.47     47.54 o
   1   8  20       17.41        9.41     20.16 o
   2   8  20       43.71       47.48     25.81 o
   3   8  20       15.83       25.11     21.00 o
   4   8  20        0.38        0.00     19.10 o
   5   8  20       12.57        0.00     20.89 o
   1   9  20        0.00        0.00     19.66 o
   2   9  20        3.96        9.04     21.41 o
   3   9  20       12.95        4.92     20.50 o
   4   9  20        2.80        0.00     19.51 o
   5   9  20        3.77        2.64     33.91 o
   0  10  20       47.74       42.22     29.74 o
   1  10  20        3.79        1.14     20.04 o
   2  10  20       48.95       61.94     23.39 o
   3  10  20        8.96       10.97     21.52 o
   4  10  20        7.05       16.42     23.54 o
   1  11  20        0.25        0.00     19.53 o
   2  11  20       61.34       68.67     24.36 o
   3  11  20        0.14        0.00     20.49 o
   4  11  20        2.22        0.00     25.97 o
   0  12  20       16.59        0.00     29.91 o
   1  12  20       13.16        0.00     20.75 o
   2  12  20        6.77        0.05     23.14 o
   3  12  20        0.40       18.25     26.46 o
   1  13  20        4.65        0.00     21.25 o
   2  13  20       26.50       33.36     24.24 o
   0  14  20        0.90        0.00     42.93 o
   1  14  20        2.45        0.00     22.72 o
   1   1  21       10.15        0.00     14.76 o
   2   1  21       62.39       50.11     15.41 o
   3   1  21       31.95       24.27     14.44 o
   4   1  21        0.00       34.13     20.83 o
   5   1  21       21.77       43.64     21.42 o
   6   1  21        2.78        0.00     19.44 o
   0   2  21        0.55        0.00     18.06 o
   1   2  21      344.35      375.19     24.55 o
   2   2  21        1.48        0.00     13.38 o
   3   2  21       32.37       36.33     14.79 o
   4   2  21        2.27        4.55     19.85 o
   5   2  21        0.41       13.18     19.99 o
   6   2  21        2.63        0.00     20.64 o
   1   3  21      249.99      207.74     20.65 o
   2   3  21      105.46       64.33     16.92 o
   3   3  21      172.15      185.53     19.62 o
   4   3  21       44.94       49.92     21.29 o
   5   3  21      142.89      178.15     26.63 o
   6   3  21        1.52       10.64     23.06 o
   0   4  21       96.44       59.87     25.90 o
   1   4  21       60.08       72.17     19.16 o
   2   4  21        0.02        0.00     15.05 o
   3   4  21       66.45       84.21     19.73 o
   4   4  21       10.48        0.00     23.45 o
   5   4  21       10.37       23.71     21.12 o
   1   5  21       23.34       15.39     18.22 o
   2   5  21        0.19        0.00     18.43 o
   3   5  21       24.39       41.62     19.34 o
   4   5  21      110.08       79.57     22.97 o
   5   5  21        4.78        0.00     20.13 o
   0   6  21       26.75       34.35     28.89 o
   1   6  21       29.55       10.83     19.21 o
   2   6  21       24.88       43.82     20.08 o
   3   6  21      130.39      129.69     20.73 o
   4   6  21       19.09       28.08     27.40 o
   5   6  21       30.93       33.71     22.63 o
   1   7  21       17.49       24.60     20.85 o
   2   7  21        2.23        0.00     19.10 o
   3   7  21        0.29        0.00     18.26 o
   4   7  21        2.12        0.32     20.96 o
   5   7  21        4.90        0.00     22.88 o
   0   8  21       26.68       35.03     29.01 o
   1   8  21        7.61       12.81     20.64 o
   2   8  21        2.46       16.64     20.09 o
   3   8  21       20.62        0.91     19.28 o
   4   8  21        1.25        5.01     20.77 o
   1   9  21       23.52       37.22     21.34 o
   2   9  21       11.17        0.00     22.11 o
   3   9  21        5.32        9.54     21.50 o
   4   9  21        0.01        0.00     21.30 o
   0  10  21        7.84       52.50     30.51 o
   1  10  21        5.48        0.00     21.04 o
   2  10  21        0.08       42.36     24.96 o
   3  10  21       19.41       35.62     23.81 o
   4  10  21        5.60       14.10     24.50 o
   1  11  21       40.68       49.24     22.99 o
   2  11  21        0.12        0.00     21.69 o
   3  11  21        5.58        0.00     25.48 o
   0  12  21        1.33        6.12     31.13 o
   1  12  21       15.90       15.65     28.87 o
   2  12  21       26.38       24.71     24.14 o
   1  13  21        1.34        0.00     23.71 o
   0   0  22      246.48      219.53     47.60 o
   1   0  22        0.91        0.74     24.86 o
   2   0  22        1.19        0.00     19.67 o
   3   0  22      126.18      168.00     27.25 o
   4   0  22      156.06      151.21     65.49 o
   5   0  22        5.62        2.67     30.83 o
   1   1  22       63.12       60.65     19.63 o
   2   1  22       14.90       56.71     16.68 o
   3   1  22        3.81        2.87     15.16 o
   4   1  22        0.13       20.30     21.55 o
   5   1  22        4.50        9.26     21.26 o
   0   2  22        0.00        0.00     27.42 o
   1   2  22       20.56        0.00     15.29 o
   2   2  22        2.25        4.09     15.40 o
   3   2  22       14.89       22.71     16.28 o
   4   2  22        1.44        0.00     20.41 o
   5   2  22        0.21        0.00     21.22 o
   1   3  22       12.45       19.92     16.27 o
   2   3  22       71.57       72.48     17.88 o
   3   3  22       14.50       25.19     17.98 o
   4   3  22        0.01        0.00     19.77 o
   5   3  22        3.46        0.00     20.41 o
   0   4  22      146.22      115.41     29.42 o
   1   4  22       43.14       34.15     16.75 o
   2   4  22        3.37        0.00     16.82 o
   3   4  22      283.25      292.40     35.48 o
   4   4  22       33.92       44.41     24.86 o
   5   4  22       13.50        0.00     20.31 o
   1   5  22       64.68       67.83     19.76 o
   2   5  22       12.13       12.25     16.93 o
   3   5  22        3.14       11.28     18.14 o
   4   5  22        3.13       40.42     24.71 o
   5   5  22       36.76       48.00     25.20 o
   0   6  22       21.50        3.10     25.87 o
   1   6  22       77.47       63.15     20.86 o
   2   6  22        0.31        0.00     16.69 o
   3   6  22        9.18        8.08     18.14 o
   4   6  22        1.98        0.08     27.79 o
   1   7  22       15.62        0.00     20.38 o
   2   7  22        9.81       11.25     19.21 o
   3   7  22        0.73        0.00     17.71 o
   4   7  22       12.51        8.21     24.08 o
   0   8  22        9.98       36.20     33.70 o
   1   8  22       33.88       54.94     23.02 o
   2   8  22        0.63        0.00     20.61 o
   3   8  22       16.90       18.03     19.68 o
   4   8  22       16.79       27.06     21.85 o
   1   9  22        0.31        2.58     20.91 o
   2   9  22       15.52       23.25     24.11 o
   3   9  22        9.74        0.00     20.27 o
   0  10  22       13.06        0.00     29.24 o
   1  10  22        0.05       11.59     22.83 o
   2  10  22        4.07       22.62     25.13 o
   3  10  22       15.65       36.11     28.84 o
   1  11  22        0.66        0.00     21.37 o
   2  11  22        1.72        0.00     23.60 o
   0  12  22        0.43       54.02     36.69 o
   1  12  22        3.48        0.00     24.48 o
   1   1  23        8.90       11.03     19.42 o
   2   1  23        4.64        7.08     17.89 o
   3   1  23        9.94        0.00     17.13 o
   4   1  23        0.65       30.44     22.75 o
   0   2  23       43.54        0.00     24.55 o
   1   2  23       49.49       55.24     19.82 o
   2   2  23       55.55       94.75     19.32 o
   3   2  23        1.57       24.10     18.14 o
   4   2  23       37.47        0.00     23.13 o
   1   3  23        1.31        0.00     15.98 o
   2   3  23        3.26        0.00     16.62 o
   3   3  23       35.66       27.94     18.85 o
   4   3  23        7.56        1.96     24.97 o
   0   4  23       24.97       35.41     26.74 o
   1   4  23       17.59       12.22     17.15 o
   2   4  23        1.37        0.00     16.44 o
   3   4  23       11.89       29.42     23.50 o
   4   4  23       26.05       17.84     32.67 o
   1   5  23       38.83       41.17     19.70 o
   2   5  23        0.02       25.95     18.03 o
   3   5  23        6.71        0.00     18.55 o
   4   5  23        4.44        0.00     23.21 o
   0   6  23       22.90        0.00     25.56 o
   1   6  23       12.23        0.00     18.54 o
   2   6  23        1.21       30.12     18.03 o
   3   6  23        2.16        0.00     19.10 o
   4   6  23       15.35       26.81     25.42 o
   1   7  23        1.91       26.27     20.78 o
   2   7  23       10.57        3.04     19.60 o
   3   7  23        4.09        1.26     19.65 o
   0   8  23       46.09       44.79     33.93 o
   1   8  23       61.87       81.32     26.55 o
   2   8  23        0.32        8.27     20.59 o
   3   8  23        7.25        0.22     19.33 o
   1   9  23       31.41       39.74     28.99 o
   2   9  23       53.01       54.52     26.63 o
   0  10  23        3.43       26.72     34.01 o
   1  10  23       11.86        0.00     26.02 o
   0   0  24        0.38        7.09     37.51 o
   1   0  24       46.80       28.87     27.84 o
   2   0  24        1.36        0.00     26.11 o
   3   0  24        1.05        0.00     45.11 o
   4   0  24       76.53      196.45     52.22 o
   1   1  24       12.62       40.47     19.74 o
   2   1  24        0.02        0.00     18.33 o
   3   1  24        1.73        2.72     20.38 o
   4   1  24        0.37        0.00     24.75 o
   0   2  24        0.49        0.00     29.09 o
   1   2  24        0.03        1.00     18.80 o
   2   2  24        0.22        0.00     18.41 o
   3   2  24       30.34       37.23     19.12 o
   4   2  24       13.34       32.57     26.62 o
   1   3  24       13.27        0.00     17.76 o
   2   3  24       33.97       27.63     20.71 o
   3   3  24        1.40        0.00     17.77 o
   0   4  24       52.59        0.00     26.97 o
   1   4  24        1.37       52.25     20.44 o
   2   4  24       20.91        0.00     17.68 o
   3   4  24       15.65       14.55     20.49 o
   1   5  24        0.94        0.00     23.69 o
   2   5  24       37.85       67.28     19.78 o
   3   5  24        0.45        2.17     20.02 o
   0   6  24      186.97      157.54     34.93 o
   1   6  24        3.13        0.00     18.83 o
   2   6  24       61.02      108.54     22.09 o
   3   6  24       19.27       10.73     21.52 o
   1   7  24       82.06       90.07     23.43 o
   2   7  24        0.30       23.79     19.93 o
   0   8  24       69.47       26.01     35.35 o
   1   8  24       20.53       34.70     22.86 o
   2   8  24        0.53        0.00     20.61 o
   1   1  25        0.03        1.14     19.60 o
   2   1  25        0.00       21.01     20.25 o
   3   1  25        5.31        8.05     23.22 o
   0   2  25        1.93        2.45     27.40 o
   1   2  25        4.87       13.45     20.56 o
   2   2  25        9.52       57.84     20.92 o
   3   2  25       18.02       41.60     22.39 o
   1   3  25       10.66        0.36     19.78 o
   2   3  25       12.98        0.00     20.00 o
   0   4  25        4.13        0.00     28.91 o
   1   4  25        4.92       12.08     19.75 o
   2   4  25        0.22        0.00     19.74 o
   1   5  25       20.46       13.37     20.23 o
   2   5  25       18.36       16.47     20.38 o
   0   6  25        5.94       35.97     28.42 o
   1   6  25       25.90       43.95     21.28 o
   0   0  26       25.12       51.29     43.51 o
   1   0  26       33.20        0.65     28.50 o
   1   1  26       10.45       13.19     21.09 o
   0   2  26        5.11        0.00     29.23 o
   1   2  26        3.54        0.00     20.61 o
 
